# Supplementary material for: Construction of a 10-gene prognostic score model of predicting recurrence for laryngeal cancer
Source: Eur J Med Res. 2022 Nov 14;27:249. doi: 10.1186/s40001-022-00829-2 (PMC9661785; doi:10.1186/s40001-022-00829-2)
Supplement: Supplementary file 1 — Additional file 1. The clinical factors in TCGA. [file 40001_2022_829_MOESM1_ESM.xlsx]

## Sheet: trait-1
Sample ID	time	Recurrence	Age	Sex	M	N	T	stage	Grade	Alcohol history	Angiolymphatic invasion	Perineural invasion
TCGA-D6-8568-01	24.93	0	62	1	0	0	2	2	2	1	0	1
TCGA-CR-7398-01	5.12	0	53	0	0	0	2	2	2	1	0	0
TCGA-CN-4722-01	48.72	0	61	0	0	0	2	2	1	0	0	0
TCGA-CV-7250-01	95.27	1	64	1	0	0	3	3	1	1	0	1
TCGA-CV-5432-01	129.11	0	68	1	0	0	3	3	3	NA	0	0
TCGA-BA-6869-01	21.16	0	62	1	0	0	3	3	2	1	0	0
TCGA-CV-7242-01	35.97	0	60	0	0	0	3	3	2	1	0	0
TCGA-CV-5443-01	91.46	0	63	1	0	1	3	3	3	1	0	0
TCGA-CN-5356-01	46.29	0	56	1	0	0	3	3	2	0	0	0
TCGA-CV-7245-01	26.18	0	62	1	0	0	3	3	2	0	0	0
TCGA-CV-7261-01	49.67	0	57	1	0	0	3	3	2	0	0	0
TCGA-BA-5555-01	17.08	1	54	1	0	2	2	4	2	1	0	0
TCGA-CN-4739-01	45.8	1	71	1	0	0	4	4	2	1	0	0
TCGA-CV-5435-01	76.18	1	57	1	0	0	4	4	3	1	0	0
TCGA-CV-5430-01	139.32	1	61	1	0	2	4	4	3	1	0	0
TCGA-CN-5363-01	8.31	1	48	1	0	3	4	4	3	1	0	0
TCGA-CN-A641-01	12.06	0	47	1	0	2	4	4	2	1	0	1
TCGA-UF-A7JH-01	29.43	0	59	1	0	0	4	4	1	1	0	0
TCGA-CN-4723-01	55.81	0	67	1	0	0	4	4	2	1	0	0
TCGA-CN-4727-01	51.25	0	56	1	0	0	4	4	2	1	0	0
TCGA-CN-5355-01	41.98	0	64	1	0	0	4	4	2	1	0	0
TCGA-QK-A8ZB-01	17.81	0	68	1	0	0	4	4	2	1	0	0
TCGA-UF-A7J9-01	44.61	0	75	1	0	0	4	4	2	1	0	0
TCGA-F7-7848-01	37.16	0	47	1	0	1	4	4	2	1	0	0
TCGA-UF-A71D-01	48	0	54	0	0	1	4	4	2	1	0	0
TCGA-UF-A7JF-01	55.39	0	80	1	0	2	4	4	2	1	0	0
TCGA-CN-4735-01	57.06	0	52	1	0	2	3	4	3	1	0	0
TCGA-CV-5444-01	80.06	0	64	1	0	0	4	4	3	1	0	0
TCGA-UF-A7JJ-01	18.04	0	68	1	0	0	4	4	1	0	0	0
TCGA-D6-A6EK-01	28.75	0	67	1	0	1	4	4	1	0	0	0
TCGA-UF-A718-01	64.75	0	62	1	0	0	4	4	2	0	0	0
TCGA-D6-A6ES-01	12.78	0	50	1	0	1	4	4	2	0	0	0
TCGA-D6-A74Q-01	23.32	0	67	1	0	0	4	4	3	0	0	0
TCGA-D6-A6EQ-01	12.09	0	57	1	0	1	4	4	3	0	0	0
TCGA-F7-A623-01	20.24	0	70	1	NA	NA	NA	NA	1	1	0	0
TCGA-KU-A66S-01	13.34	1	69	0	NA	1	2	3	2	0	1	0
TCGA-TN-A7HJ-01	13.24	0	51	1	0	NA	3	3	2	0	1	1
TCGA-CN-A49B-01	29.7	0	71	1	0	1	3	3	3	1	1	0
TCGA-CN-6012-01	47.96	0	66	1	0	1	3	3	2	0	1	0
TCGA-CN-A63U-01	31.67	0	50	1	0	0	3	3	3	0	1	0
TCGA-CV-7422-01	34.07	1	60	0	0	1	4	4	3	1	1	NA
TCGA-CN-6022-01	9.23	1	49	1	0	1	4	4	3	NA	1	1
TCGA-CN-6989-01	32.19	1	64	1	0	2	3	4	2	1	1	1
TCGA-UF-A7JK-01	13.93	1	59	1	0	0	4	4	2	1	1	1
TCGA-CV-5434-01	108.87	1	60	1	0	1	4	4	2	0	1	1
TCGA-CN-6997-01	32.46	1	66	1	0	2	4	4	3	0	1	1
TCGA-CN-6010-01	50.03	1	53	1	0	0	4	4	2	1	1	0
TCGA-BA-A6DA-01	11.53	0	41	0	0	2	4	4	2	1	1	1
TCGA-CN-A63T-01	7.39	0	60	1	0	2	3	4	3	1	1	1
TCGA-CN-A6V3-01	24.38	0	61	1	0	2	3	4	3	1	1	1
TCGA-CV-5441-01	94.81	0	58	1	0	1	4	4	3	1	1	1
TCGA-CV-5440-01	107.42	0	52	1	0	2	4	4	3	1	1	1
TCGA-CN-6023-01	52.04	0	73	1	0	0	4	4	NA	1	1	1
TCGA-CN-5360-01	71.25	0	68	1	0	0	4	4	2	1	1	0
TCGA-CN-6992-01	35.02	0	61	1	0	1	4	4	2	1	1	0
TCGA-CN-6988-01	10.45	0	47	1	0	2	4	4	3	1	1	0
TCGA-CN-A497-01	34.99	0	63	1	0	2	2	4	2	0	1	0
TCGA-CN-5361-01	69.65	1	80	1	NA	NA	NA	NA	2	1	1	1
TCGA-F7-A50I-01	3.02	0	72	1	NA	NA	NA	NA	2	1	1	NA
TCGA-F7-8298-01	32.69	0	58	1	0	0	1	1	1	1	NA	NA
TCGA-QK-AA3J-01	15.31	0	69	1	0	0	1	1	3	0	NA	NA
TCGA-CR-7370-01	3.45	0	72	0	0	0	2	2	2	1	NA	NA
TCGA-CR-7374-01	0.99	0	67	0	0	0	2	2	2	1	NA	NA
TCGA-BA-A6DI-01	11.04	1	62	1	0	0	3	3	2	1	NA	NA
TCGA-D6-6517-01	9.59	1	59	1	0	0	3	3	2	1	NA	NA
TCGA-CR-7389-01	12.88	0	55	1	0	1	2	3	2	1	NA	NA
TCGA-CR-7402-01	29.93	0	68	1	0	0	3	3	2	1	NA	NA
TCGA-CR-7364-01	47.14	0	66	1	0	0	3	3	2	0	NA	NA
TCGA-CR-7388-01	27.04	1	70	0	0	2	2	4	2	1	NA	NA
TCGA-BA-4076-01	13.63	1	39	1	0	2	3	4	2	1	NA	NA
TCGA-CR-6474-01	18.53	1	51	1	0	2	3	4	2	1	NA	NA
TCGA-BA-6868-01	15.51	1	53	1	0	3	3	4	2	1	NA	NA
TCGA-CV-7418-01	25.92	1	62	1	0	0	4	4	2	1	NA	NA
TCGA-CV-A6K1-01	22.5	1	65	1	0	0	4	4	2	1	NA	NA
TCGA-CV-A45Y-01	88.8	1	61	1	0	0	4	4	3	1	NA	NA
TCGA-T3-A92M-01	13.7	1	52	1	0	2	4	4	2	0	NA	NA
TCGA-CV-A460-01	60.38	1	72	1	0	2	3	4	3	0	NA	NA
TCGA-CV-7433-01	19.74	1	49	1	0	1	4	4	3	0	NA	NA
TCGA-HD-7229-01	33.74	1	60	1	0	NA	4	4	3	0	NA	NA
TCGA-D6-6824-01	2.53	0	61	1	0	1	4	4	2	1	NA	NA
TCGA-BB-4217-01	6.14	0	68	1	0	2	4	4	3	1	NA	NA
TCGA-CR-7399-01	5.95	0	60	0	0	2	4	4	3	1	NA	NA
