# Supplementary material for: Construction of a 10-gene prognostic score model of predicting recurrence for laryngeal cancer
Source: Eur J Med Res. 2022 Nov 14;27:249. doi: 10.1186/s40001-022-00829-2 (PMC9661785; doi:10.1186/s40001-022-00829-2)
Supplement: Supplementary file 2 — Additional file 2. The differentially expressed genes among TCGA, GSE25727 and GSE27020 datasets. [file 40001_2022_829_MOESM2_ESM.xlsx]

## Sheet: MetaDE-test-sig
Symbol	p	FDR	Q	Qp	tau2	TCGA-logFC	GSE25727-logFC	GSE27020-logFC
ACTL6B	0.000351	0.0142	0.541807	0.76269	0	-2.50772	-0.071732	-0.021518
PRSS1	0.000226	0.00917	0.387983	0.823665	0	-1.72957	-0.0880263	-0.02081
LOR	0.00021	0.00849	1.99748	0.368342	0	-1.6116	-0.099859	-0.0365691
GDAP1L1	0.00118	0.0478	0.981215	0.612254	0	-1.53924	-0.121802	-0.00513281
ABCG4	5.63e-05	0.00228	1.30413	0.520968	0	-1.30779	-0.094449	-0.0135463
SLC4A1	2.27e-05	0.000919	0.747758	0.68806	0	-1.28775	-0.138826	-0.0283766
CLDN17	3.72e-05	0.00151	0.659947	0.718943	0	-1.23109	-0.0669437	-0.0224275
KIR3DL1	0.00109	0.044	0.260706	0.877786	0	-1.22771	-0.0423683	-0.0117288
AIRE	0.000234	0.00948	0.260611	0.877827	0	-1.16668	-0.04224	-0.0152782
POU4F1	0.000293	0.0119	0.816305	0.664878	0	-0.998061	-0.0466906	-0.0156933
TTYH1	0.000128	0.00518	1.56941	0.456253	0	-0.984988	-0.0106237	-0.0203497
KRT9	7.05e-08	2.86e-06	0.176596	0.915488	0	-0.970693	-0.110593	-0.0867495
OR1F1	0.000523	0.0212	1.28633	0.525625	0	-0.955261	-0.000307085	-0.0110608
DNAI1	0.000236	0.00957	1.47571	0.478138	0	-0.929822	-0.0400391	-0.035801
CNTD2	1.78e-06	7.19e-05	1.47354	0.478658	0	-0.856198	-0.07186	-0.0297637
SCGB2A1	0.000502	0.0203	0.264922	0.875937	0	-0.852622	-0.0854746	-0.032092
FTCD	0.000576	0.0233	0.570957	0.751654	0	-0.819366	-0.0233998	-0.0196513
PSORS1C2	3.73e-06	0.000151	0.547589	0.760489	0	-0.795447	-0.0803245	-0.088426
KLK12	4.38e-06	0.000177	1.22183	0.542853	0	-0.731497	-0.0922185	-0.0750524
MYO1A	0.000226	0.00914	0.593264	0.743317	0	-0.729882	-0.0452723	-0.0153277
ALOX12B	1.48e-06	5.99e-05	1.00919	0.603751	0	-0.720343	-0.0949807	-0.155082
MSLN	3.38e-07	1.37e-05	0.0247889	0.987682	0	-0.666822	-0.0772342	-0.115529
SCNN1D	7.48e-05	0.00303	1.35927	0.506801	0	-0.645884	-0.0159115	-0.0193587
CAPN11	0.000681	0.0276	0.0932734	0.954434	0	-0.597205	-0.0584281	-0.00837123
DLGAP1	0.000723	0.0293	0.691237	0.707782	0	-0.579661	-0.0169014	-0.0177744
KCNH4	0.000172	0.00696	0.219993	0.895837	0	-0.574556	-0.107887	-0.0240188
FLG	0.000337	0.0136	0.968547	0.616145	0	-0.545661	-0.159184	-0.0466861
TGM3	0.000436	0.0177	1.01516	0.601949	0	-0.541742	-0.0250677	-0.0566443
SCEL	2.96e-05	0.0012	1.76716	0.4133	0	-0.485119	-0.0718683	-0.096339
HLF	0.000518	0.021	1.07034	0.585571	0	-0.482895	-0.00858907	-0.0438897
ART4	0.000494	0.02	1.57979	0.453892	0	-0.482357	-0.0178514	-0.0222035
KRT24	0.000865	0.035	0.0309582	0.98464	0	-0.470144	-0.0695434	-0.0842598
CYP2C18	3.65e-06	0.000148	1.50731	0.470643	0	-0.465872	-0.0783018	-0.150326
RASIP1	1.3e-06	5.25e-05	0.998809	0.606892	0	-0.450541	-0.0930725	-0.105223
UNC93A	0.000132	0.00534	0.950193	0.621825	0	-0.438403	-0.0481335	-0.0160731
KRT4	4.55e-06	0.000184	0.49851	0.779381	0	-0.434612	-0.218703	-0.178724
RHOF	1.59e-06	6.45e-05	0.697251	0.705657	0	-0.429776	-0.138397	-0.0939736
PNOC	0.000149	0.00602	0.144407	0.930342	0	-0.418032	-0.0982451	-0.0422934
CLIC3	1.93e-05	0.000782	1.45404	0.483347	0	-0.41602	-0.0644287	-0.0951656
WNT4	1.41e-05	0.000572	0.861143	0.650138	0	-0.409012	-0.0667518	-0.0872406
CSF3	0.00104	0.042	0.256236	0.87975	0	-0.404139	-0.0325459	-0.0148028
CPS1	4.52e-06	0.000183	1.65188	0.437824	0	-0.403329	-0.213441	-0.0402564
CEACAM5	2.37e-05	0.000962	0.434443	0.804752	0	-0.401145	-0.0632818	-0.129069
DPF1	3.57e-06	0.000144	0.215854	0.897693	0	-0.397721	-0.124989	-0.0354458
TGM1	4.19e-06	0.00017	1.90342	0.38608	0	-0.394819	-0.171898	-0.0635064
KLHL35	0.000235	0.00952	0.708496	0.701701	0	-0.393341	-0.0491341	-0.0273489
SLC16A5	7.05e-07	2.86e-05	0.412955	0.813444	0	-0.393125	-0.148408	-0.0326098
S100P	8.27e-06	0.000335	0.38481	0.824973	0	-0.392732	-0.0656545	-0.111551
NAT8	0.000501	0.0203	0.311499	0.855773	0	-0.385727	-0.142413	-0.00847722
PIK3R2	1.88e-05	0.000761	0.819985	0.663655	0	-0.37911	-0.0234157	-0.0206792
SYNPO2L	0.000915	0.037	0.033544	0.983368	0	-0.373849	-0.0855592	-0.016128
RNF39	4.78e-06	0.000193	0.919005	0.631598	0	-0.369851	-0.0497166	-0.0599784
CYP2E1	0.000195	0.00788	1.60513	0.448177	0	-0.365582	-0.0478417	-0.0430844
RALGPS1	5.11e-05	0.00207	0.0138641	0.993092	0	-0.362544	-0.113355	-0.0288023
WNT2B	0.000467	0.0189	0.636829	0.727301	0	-0.354712	-0.0137184	-0.0434878
ZNF573	0.00105	0.0426	0.797984	0.670996	0	-0.348759	-0.02753	-0.0103527
KRT75	0.000392	0.0159	0.609602	0.73727	0	-0.347404	-0.0308845	-0.081356
TRPM6	0.000323	0.0131	1.21882	0.543672	0	-0.341719	-0.0250616	-0.0257575
RPRM	0.000434	0.0176	0.697903	0.705427	0	-0.340524	-0.0353639	-0.0337975
DEFB1	0.000211	0.00853	1.21224	0.545462	0	-0.335466	-0.0222528	-0.0963517
CEL	0.000355	0.0144	0.622487	0.732535	0	-0.331227	-0.0552983	-0.143734
PADI1	5.14e-05	0.00208	0.833727	0.659111	0	-0.331085	-0.115554	-0.0227124
CD38	7.89e-05	0.0032	0.166978	0.919901	0	-0.330995	-0.109664	-0.0414941
EPS8L1	0.000212	0.00859	1.65722	0.436656	0	-0.327583	-0.0521315	-0.00873662
EAF2	0.000224	0.00908	1.95739	0.375802	0	-0.325242	-0.018554	-0.0258112
CACNA2D3	7.82e-05	0.00317	0.204519	0.902795	0	-0.325126	-0.046784	-0.0367697
POLR3G	0.000193	0.00782	1.31647	0.517764	0	-0.324451	-0.0100235	-0.0472719
FUT3	1.21e-06	4.91e-05	0.487197	0.783802	0	-0.32408	-0.127632	-0.0654478
HRH3	0.000404	0.0164	1.22052	0.543209	0	-0.310858	-0.0522807	-0.0357742
AGMAT	5.13e-06	0.000208	1.70427	0.426504	0	-0.307758	-0.0641881	-0.059875
EXPH5	0.000184	0.00747	0.849504	0.653932	0	-0.302236	-0.109638	-0.0255538
ZNF701	0.000749	0.0303	0.449588	0.798681	0	-0.301836	-0.0180225	-0.0162566
CCNO	0.000479	0.0194	1.26542	0.531151	0	-0.298982	-0.0121084	-0.0150837
THOC1	0.000182	0.00738	1.93401	0.380221	0	-0.295977	-0.0085367	-0.01652
PARD6B	0.000156	0.0063	1.73384	0.420244	0	-0.295949	-0.0978162	-0.0051643
ICAM3	0.000963	0.039	1.08261	0.581989	0	-0.282611	-0.101455	-0.0104816
CEACAM6	8.94e-05	0.00362	0.23626	0.88858	0	-0.281697	-0.0466957	-0.0985007
HIST1H2BM	0.000796	0.0322	0.461067	0.79411	0	-0.279995	-0.055039	-0.0132795
ZNF239	0.000864	0.035	0.784505	0.675534	0	-0.27978	-0.00198276	-0.0273431
OVOL1	1.15e-05	0.000466	0.64166	0.725547	0	-0.279548	-0.097556	-0.0316203
LGALS7	0.000148	0.00601	0.340122	0.843614	0	-0.274481	-0.0695039	-0.115374
TPPP3	0.000241	0.00977	1.73067	0.420911	0	-0.272001	-0.049746	-0.0307878
FOXN1	1.48e-05	0.000599	0.0190615	0.990515	0	-0.265392	-0.0921575	-0.0328167
PPP1R12B	0.000531	0.0215	0.548622	0.760096	0	-0.264049	-0.0472886	-0.0131822
CTF1	6.35e-07	2.57e-05	0.950594	0.621701	0	-0.261395	-0.110074	-0.0469938
RHCG	0.000329	0.0133	0.630594	0.729572	0	-0.260489	-0.0693139	-0.0620089
ZCWPW1	6.15e-05	0.00249	1.95911	0.375479	0	-0.254341	-0.00666367	-0.0258227
IQCG	0.000126	0.0051	0.116758	0.943292	0	-0.252228	-0.0886667	-0.117042
PTPRZ1	1.36e-05	0.000551	1.08499	0.581297	0	-0.248613	-0.132803	-0.0464668
PI3	3.78e-06	0.000153	0.366234	0.832671	0	-0.24281	-0.0514132	-0.0925424
YOD1	5.01e-05	0.00203	1.7994	0.406692	0	-0.242084	-0.0401457	-0.0149127
SPRR2D	6.19e-06	0.000251	0.42592	0.808189	0	-0.241002	-0.144571	-0.101219
LY6D	1.93e-05	0.000784	0.446966	0.799728	0	-0.236805	-0.0640224	-0.11079
GCHFR	1.23e-05	0.000499	0.334961	0.845793	0	-0.234851	-0.101979	-0.0708093
KLK1	0.000768	0.0311	0.347484	0.840514	0	-0.234607	-0.0235274	-0.0267983
CRNN	0.000226	0.00913	1.10606	0.575204	0	-0.233829	-0.175635	-0.125398
SCD5	1.32e-05	0.000534	1.94597	0.377954	0	-0.230694	-0.0159726	-0.113967
JAK3	5.52e-06	0.000224	0.168823	0.919053	0	-0.226007	-0.124582	-0.0245741
HSPA4L	6.29e-05	0.00255	0.246792	0.883914	0	-0.224269	-0.0646874	-0.0789725
CCL11	0.000168	0.00682	0.261444	0.877461	0	-0.223531	-0.125977	-0.0488003
CEBPA	1.84e-05	0.000746	1.72799	0.421476	0	-0.221679	-0.0171501	-0.0467879
LMO7	2.93e-06	0.000119	0.174238	0.916568	0	-0.220341	-0.177999	-0.0282469
SOCS1	5.86e-05	0.00237	0.637004	0.727238	0	-0.217462	-0.0652149	-0.02743
MUSK	0.000716	0.029	1.1383	0.566007	0	-0.207887	-0.03787	-0.018688
OGFRL1	0.00037	0.015	1.39141	0.498724	0	-0.207459	-0.00380017	-0.0245229
SCNN1A	7.51e-05	0.00304	1.14376	0.564463	0	-0.205678	-0.011223	-0.119733
CLCA4	0.000352	0.0143	0.491644	0.782061	0	-0.196883	-0.102545	-0.134979
DGKE	0.00042	0.017	0.503992	0.777248	0	-0.192513	-0.0190821	-0.0152883
SLPI	7.06e-05	0.00286	1.25656	0.533507	0	-0.189126	-0.0540985	-0.0433183
SLC15A2	0.000175	0.00711	1.25567	0.533747	0	-0.187471	-0.0354855	-0.0825768
HIST1H2BO	0.000158	0.00641	1.12445	0.56994	0	-0.185687	-0.0394004	-0.0251786
PDE3B	0.00034	0.0138	1.96367	0.374623	0	-0.183472	-0.00778715	-0.0264652
USP53	0.000173	0.00701	0.248555	0.883135	0	-0.178824	-0.070478	-0.0096884
ECM1	9.05e-06	0.000366	0.224694	0.893734	0	-0.176092	-0.0973992	-0.0692338
CHRNB1	1.79e-05	0.000723	0.820114	0.663613	0	-0.17464	-0.0772683	-0.0322633
PPAN	0.000298	0.0121	1.22545	0.541871	0	-0.174102	-0.00606367	-0.0223828
CCDC87	7.32e-05	0.00297	1.71954	0.423258	0	-0.171895	-0.06311	-0.0286117
ADAM11	0.00105	0.0427	0.418305	0.811271	0	-0.171013	-0.0477466	-0.0225794
IGFBP6	0.000306	0.0124	0.134329	0.935041	0	-0.170981	-0.0626741	-0.0744285
CNTNAP1	3.75e-05	0.00152	0.716863	0.698772	0	-0.170544	-0.0837091	-0.0196375
DENND1C	4.01e-05	0.00163	0.27194	0.872869	0	-0.166676	-0.0655943	-0.035272
FRAT2	0.000475	0.0192	1.36868	0.504423	0	-0.16554	-0.0313605	-0.017259
IQCK	4.24e-05	0.00172	0.545916	0.761125	0	-0.159872	-0.121413	-0.0520941
GPD1L	0.000171	0.00693	0.422051	0.809753	0	-0.156582	-0.0322277	-0.0514603
GRB7	0.000738	0.0299	0.868113	0.647876	0	-0.155761	-0.0259365	-0.0243144
CIDEB	9.87e-05	0.004	1.78832	0.408952	0	-0.155029	-0.0462511	-0.0411901
ADAMTSL4	2.38e-05	0.000964	0.858926	0.650859	0	-0.154694	-0.105689	-0.0285575
RGS14	0.000135	0.00546	0.869281	0.647497	0	-0.154478	-0.0295353	-0.0253573
NDUFA5	0.000173	0.00699	1.48647	0.475574	0	-0.154412	-0.0388837	-0.0197398
HMBOX1	0.000136	0.0055	0.90193	0.637013	0	-0.153439	-0.0157862	-0.0326967
PSAT1	0.000193	0.00781	1.20608	0.547145	0	-0.150711	-0.0752689	-0.0312775
PXMP4	0.000253	0.0102	0.904409	0.636224	0	-0.149867	-0.0111914	-0.0209041
KRT13	0.000407	0.0165	0.230935	0.890949	0	-0.149657	-0.0240821	-0.135943
SLC12A6	2.01e-05	0.000812	0.858889	0.650871	0	-0.148661	-0.0514021	-0.0727213
KLF4	1.18e-05	0.000479	1.14373	0.564472	0	-0.146929	-0.0419138	-0.10906
GSTZ1	0.000479	0.0194	0.479943	0.78665	0	-0.145952	-0.0140731	-0.029051
OCEL1	1.24e-05	0.000503	0.610748	0.736848	0	-0.145458	-0.0762995	-0.0185556
HIST1H3C	0.000497	0.0201	1.34718	0.509876	0	-0.141968	-0.106398	-0.0118281
ZNF266	0.000236	0.00955	1.29695	0.522843	0	-0.141452	-0.0162304	-0.0222704
ABCG1	0.000566	0.0229	0.760912	0.683549	0	-0.140644	-0.00673783	-0.0522019
INTS9	3.38e-07	1.37e-05	0.79625	0.671578	0	-0.140611	-0.115683	-0.0573711
PRKCH	3.71e-05	0.0015	0.59362	0.743185	0	-0.139351	-0.042658	-0.0296426
GSTA4	0.000659	0.0267	0.762983	0.682842	0	-0.137573	-0.00431498	-0.0666995
TIAM1	8.51e-05	0.00345	0.62573	0.731349	0	-0.136731	-0.0631574	-0.0304693
PPL	7.19e-07	2.91e-05	0.442346	0.801578	0	-0.136025	-0.158343	-0.0872431
CSTB	7.19e-07	2.91e-05	0.152719	0.926483	0	-0.135429	-0.051609	-0.0499803
ABHD5	0.000236	0.00954	0.744787	0.689083	0	-0.134703	-0.0200309	-0.0467567
AHDC1	4.6e-05	0.00186	0.335466	0.845579	0	-0.13417	-0.0978538	-0.0284813
HLA-DOB	0.000401	0.0163	1.56549	0.45715	0	-0.133257	-0.00830337	-0.0397226
PTPN13	0.000123	0.00498	1.69999	0.427418	0	-0.132692	-0.00482382	-0.0863329
LYPD3	1.4e-06	5.65e-05	0.0740864	0.963635	0	-0.12993	-0.111609	-0.0775615
TUFT1	0.000409	0.0166	1.61104	0.446855	0	-0.128438	-0.0655036	-0.0158875
CSRP2	0.00111	0.0449	1.34399	0.510689	0	-0.128197	-0.0676687	-0.00943651
SH3GLB2	8.1e-05	0.00328	1.20828	0.546545	0	-0.127574	-0.0124548	-0.049193
PTK6	7.31e-05	0.00296	1.03674	0.595489	0	-0.126839	-0.0899251	-0.0461273
ICAM2	0.000713	0.0289	0.363638	0.833752	0	-0.126484	-0.0318955	-0.027259
RNMT	0.000712	0.0288	0.897583	0.638399	0	-0.126427	-0.00710731	-0.0281297
PIK3C2B	0.000265	0.0107	0.106808	0.947997	0	-0.123399	-0.07381	-0.026973
DHRS1	0.000636	0.0258	0.175931	0.915792	0	-0.121039	-0.0436574	-0.029253
PSMG2	6.24e-05	0.00253	0.483398	0.785293	0	-0.119568	-0.0778088	-0.0208953
RAD52	0.00102	0.0414	0.0232798	0.988428	0	-0.117977	-0.0327714	-0.0103512
F12	0.000987	0.04	0.38553	0.824676	0	-0.116564	-0.0227974	-0.0304176
ZDHHC13	0.000524	0.0212	0.225429	0.893406	0	-0.116556	-0.048129	-0.0251961
P2RY1	0.00104	0.0422	1.08652	0.580853	0	-0.115453	-0.00166348	-0.0439622
NR2F6	0.000106	0.00427	1.06474	0.587212	0	-0.115374	-0.0388548	-0.0148953
CYP2C19	0.0011	0.0447	1.06086	0.588352	0	-0.114147	-0.0442483	-0.0161096
IL10	0.000339	0.0137	0.802924	0.669341	0	-0.111497	-0.0432993	-0.0162307
S100A8	0.000317	0.0128	0.0397771	0.980308	0	-0.111216	-0.0407584	-0.0338347
CLDN7	0.000227	0.00921	1.42886	0.489471	0	-0.111143	-0.00976858	-0.0932952
PRSS8	0.000436	0.0176	0.672881	0.714308	0	-0.109955	-0.0258616	-0.0266458
OLFML2A	0.000914	0.037	1.86639	0.393294	0	-0.109224	-0.12812	-0.00583889
ARHGEF5	0.000215	0.0087	0.0710261	0.96511	0	-0.1065	-0.0935269	-0.0217053
SORT1	6.74e-06	0.000273	0.583409	0.746989	0	-0.105778	-0.12899	-0.0240937
NUAK2	0.000641	0.0259	0.977121	0.613509	0	-0.105016	-0.00132875	-0.0271132
POLR2I	0.000211	0.00853	1.56603	0.457025	0	-0.104702	-0.041724	-0.0140721
NME3	0.000348	0.0141	1.70393	0.426575	0	-0.102901	-0.126007	-0.00621912
COX6C	0.00113	0.0457	1.82529	0.40146	0	-0.1005	-0.00453889	-0.0037465
CLCN5	0.0012	0.0486	0.261001	0.877656	0	-0.0997411	-0.0307148	-0.0139789
CDC42EP4	0.000399	0.0161	0.656442	0.720204	0	-0.0982513	-0.0230623	-0.0244627
KLF3	9.19e-05	0.00372	0.824504	0.662157	0	-0.0977945	-0.0353333	-0.0198404
CES2	0.000607	0.0246	0.344037	0.841964	0	-0.0971099	-0.0213812	-0.0279375
AVPI1	0.00112	0.0455	1.53727	0.463645	0	-0.0942721	-0.0242579	-0.00166318
PDZK1IP1	0.000736	0.0298	0.259296	0.878404	0	-0.0942249	-0.0841613	-0.0626264
DEF6	0.000291	0.0118	1.60889	0.447336	0	-0.0940535	-0.0605258	-0.00734405
SPRR1B	0.000171	0.00694	0.291014	0.864584	0	-0.0917558	-0.0805672	-0.057362
SPRY1	0.00109	0.0443	0.151568	0.927017	0	-0.0896596	-0.0373739	-0.0236227
ACADM	0.000716	0.029	0.0522794	0.974199	0	-0.087652	-0.027475	-0.0310312
FBXO46	3.59e-06	0.000146	0.442684	0.801443	0	-0.0871967	-0.0908465	-0.0418179
KAT2A	0.000161	0.00654	1.34148	0.511331	0	-0.0866487	-0.00442964	-0.0285604
GPR153	0.00031	0.0125	1.35041	0.509053	0	-0.0862928	-0.00857441	-0.0492957
TYW1	0.00046	0.0186	0.0374499	0.981449	0	-0.0855878	-0.0445225	-0.0188599
JUNB	0.000377	0.0153	1.85758	0.395032	0	-0.0841238	-0.03184	-0.0127542
SLC44A1	0.000299	0.0121	0.72571	0.695687	0	-0.0838686	-0.0653409	-0.00998186
RPL34	4.78e-06	0.000193	0.772162	0.679715	0	-0.083559	-0.145257	-0.00908453
HSDL2	0.000133	0.00539	0.913821	0.633237	0	-0.0834902	-0.027043	-0.0414333
ABHD6	0.000413	0.0167	0.222459	0.894733	0	-0.0828504	-0.0909569	-0.036796
QTRT1	0.000796	0.0323	0.26143	0.877468	0	-0.0822181	-0.0269937	-0.0139842
SMUG1	0.000229	0.00928	0.731031	0.693839	0	-0.0815328	-0.0153427	-0.0176886
CHST7	0.0012	0.0485	0.156742	0.924621	0	-0.080656	-0.09687	-0.0518054
PLEKHM1	2.37e-05	0.000958	0.844875	0.655447	0	-0.0803229	-0.0877555	-0.0322706
TMEM159	6.67e-05	0.0027	1.73701	0.419579	0	-0.0801844	-0.00603504	-0.0467662
PBX1	0.000995	0.0403	0.531846	0.766498	0	-0.0793251	-0.0491556	-0.0347649
GTF2E2	1.37e-05	0.000556	0.94188	0.624415	0	-0.0788962	-0.083435	-0.0606548
RXRA	0.000338	0.0137	0.531668	0.766566	0	-0.0783097	-0.0344481	-0.0291547
THSD4	0.000107	0.00433	1.5628	0.457765	0	-0.0777428	-0.126927	-0.0333703
ZNF652	0.00108	0.0437	0.14599	0.929606	0	-0.0775178	-0.0352408	-0.0265654
PLCXD1	0.00113	0.0458	0.430715	0.806253	0	-0.0764485	-0.0273015	-0.0268496
KRI1	4.68e-05	0.0019	0.079639	0.960963	0	-0.0739742	-0.0661922	-0.0253877
PPP2R2A	8.74e-07	3.54e-05	1.127	0.569213	0	-0.0738694	-0.0888047	-0.0493137
COX7C	0.000111	0.00448	0.943068	0.624044	0	-0.073785	-0.0488379	-0.00935686
CORO1A	0.000525	0.0212	1.00969	0.603599	0	-0.0731541	-0.0221054	-0.0649928
REEP4	1e-06	4.05e-05	1.19482	0.550234	0	-0.0731411	-0.0559246	-0.0526722
COX7B	0.000755	0.0306	1.79743	0.407093	0	-0.0728881	-0.0832211	-0.00164689
RMND5B	1.09e-05	0.00044	1.46004	0.4819	0	-0.0705752	-0.0743602	-0.0347268
SLC9A3R1	9.21e-05	0.00373	0.0132146	0.993414	0	-0.0691843	-0.0553824	-0.0391717
SH2B2	0.000639	0.0259	0.451536	0.797903	0	-0.069027	-0.0504515	-0.022223
VPS4B	0.000583	0.0236	0.258207	0.878883	0	-0.0683008	-0.052428	-0.0199166
RABIF	0.000309	0.0125	1.04155	0.59406	0	-0.0678789	-0.00723397	-0.0201546
TRMT1	9.27e-05	0.00375	0.609871	0.737171	0	-0.0678729	-0.040275	-0.0360859
TRIM29	8.71e-06	0.000353	0.132393	0.935947	0	-0.0675642	-0.0559196	-0.0444735
PIH1D1	0.000588	0.0238	0.731814	0.693567	0	-0.0671942	-0.0178357	-0.0145912
H1F0	0.00101	0.0407	0.296923	0.862033	0	-0.066727	-0.024844	-0.0209791
LETM1	7.79e-05	0.00316	0.6398	0.726222	0	-0.0657723	-0.0382914	-0.0297422
FES	0.000315	0.0127	0.74763	0.688104	0	-0.0656367	-0.0672704	-0.0239757
TSPAN6	0.000804	0.0326	0.193103	0.907963	0	-0.0650435	-0.0375959	-0.0414943
RAB11A	0.0003	0.0121	1.1287	0.568731	0	-0.0646321	-0.0832009	-0.00778456
ADCK2	0.000779	0.0315	0.0429118	0.978773	0	-0.0645711	-0.0660405	-0.0164257
PHACTR4	3.35e-05	0.00136	0.622181	0.732647	0	-0.0644169	-0.0773156	-0.0425542
ALG6	0.00122	0.0494	0.249088	0.882899	0	-0.0642156	-0.0300608	-0.0230317
PCCB	0.000603	0.0244	0.0816111	0.960016	0	-0.0639827	-0.0714005	-0.0411388
MRPL12	0.000433	0.0175	0.19837	0.905575	0	-0.0639311	-0.0821011	-0.0198867
GFOD1	0.000989	0.0401	0.21513	0.898018	0	-0.0638681	-0.0804098	-0.0204258
SNHG3	0.00406708	0.0329434	0.193527	0.907771	0	-0.0636231	-0.014236	-0.00328029
UCP2	7.29e-05	0.00295	1.57922	0.454022	0	-0.0631711	-0.085398	-0.0596642
TATDN2	0.000184	0.00744	0.279295	0.869665	0	-0.0627559	-0.0506017	-0.0219767
ZNF212	0.000295	0.0119	0.358333	0.835967	0	-0.0625243	-0.0410366	-0.0247916
CALML3	0.000636	0.0257	0.069753	0.965725	0	-0.062381	-0.0522659	-0.0104259
NCK1	0.000339	0.0137	0.08456	0.958601	0	-0.0607713	-0.100388	-0.0456285
CELSR2	0.000417	0.0169	0.829174	0.660613	0	-0.059735	-0.019447	-0.0465236
DDX51	0.00111	0.0448	0.451111	0.798073	0	-0.0589417	-0.00301026	-0.0152086
TMEM147	0.000121	0.0049	0.157197	0.924411	0	-0.0581844	-0.0696486	-0.0208963
COX6B1	0.000854	0.0346	1.75351	0.41613	0	-0.0573958	-0.0308481	-0.00273952
MYCBP2	0.00048	0.0195	0.522461	0.770104	0	-0.0566004	-0.110251	-0.0301003
RAB9A	0.00105	0.0426	0.243461	0.885387	0	-0.056586	-0.0403236	-0.0144252
DCTN6	0.000458	0.0185	1.18994	0.55158	0	-0.0562995	-0.001222	-0.0334795
CRYAB	0.000733	0.0297	0.536404	0.764753	0	-0.0550082	-0.103493	-0.0722446
ZNF174	0.000557	0.0226	1.07241	0.584965	0	-0.0549717	-0.00935029	-0.0215631
STX10	0.000256	0.0104	0.878599	0.644488	0	-0.0544486	-0.0125675	-0.023495
WDR41	0.000872	0.0353	0.28187	0.868546	0	-0.054096	-0.0649952	-0.0204113
POR	0.000184	0.00746	0.390596	0.822589	0	-0.054053	-0.125136	-0.0229574
VPS37B	0.000994	0.0403	1.85262	0.396012	0	-0.053917	-0.0811429	-0.0056865
SMARCD2	0.000277	0.0112	0.398672	0.819274	0	-0.0539118	-0.0331495	-0.0210114
DPH5	1.69e-05	0.000684	1.10418	0.575746	0	-0.0533008	-0.0930101	-0.0275457
MRPS35	0.000845	0.0342	0.755811	0.685295	0	-0.052708	-0.00213634	-0.0255787
RCC1	0.000905	0.0366	0.0694594	0.965866	0	-0.0520465	-0.0631384	-0.0173098
CKB	0.000994	0.0403	0.279112	0.869744	0	-0.0516764	-0.0846279	-0.0457865
SCAMP2	6.89e-05	0.00279	0.0983682	0.952006	0	-0.0516014	-0.106893	-0.0136252
MAK16	0.000462	0.0187	0.673283	0.714165	0	-0.0502901	-0.0594376	-0.0432284
ZBTB39	0.000975	0.0395	1.1078	0.574703	0	-0.0500295	-0.0324849	-0.0212837
RAB11FIP1	0.000828	0.0335	1.65444	0.437262	0	-0.0496631	-0.0113495	-0.100651
SHMT2	0.000895	0.0362	0.130901	0.936646	0	-0.0496034	-0.0285955	-0.0191878
MRPL4	4.95e-05	0.002	0.495791	0.780441	0	-0.0491539	-0.0610693	-0.0403101
MAPK3	8.2e-06	0.000332	0.651739	0.721899	0	-0.048486	-0.0453909	-0.0241673
CC2D1A	0.00098	0.0397	0.481514	0.786033	0	-0.0483847	-0.00918795	-0.0149636
TOMM40	0.00058	0.0235	0.625536	0.731419	0	-0.0478105	-0.050829	-0.0103205
RPS20	0.000315	0.0127	1.62213	0.444384	0	-0.0467702	-0.063839	-0.00365894
MCCC2	3.48e-05	0.00141	1.69173	0.429186	0	-0.0465801	-0.0910935	-0.0382608
UBAP1	6.2e-06	0.000251	1.48126	0.476814	0	-0.0462181	-0.126485	-0.0416289
PQLC1	0.000738	0.0299	0.260188	0.878013	0	-0.0460309	-0.0444778	-0.0186311
RPL37A	0.000636	0.0258	0.0653754	0.967841	0	-0.045879	-0.0248097	-0.00403205
HSPB1	1.32e-05	0.000534	0.403027	0.817492	0	-0.0453197	-0.0200446	-0.0351852
WRNIP1	0.000212	0.00857	0.302609	0.859586	0	-0.0452469	-0.0621021	-0.0148848
MMACHC	0.000474	0.0192	0.642223	0.725342	0	-0.0448677	-0.100152	-0.0200526
MRPL15	0.000958	0.0388	0.458828	0.795	0	-0.0443748	-0.0166406	-0.0181958
LDHB	0.000273	0.0111	0.612799	0.736092	0	-0.0430823	-0.0931501	-0.0237622
DNAH17	0.000512	0.0207	1.67641	0.432485	0	-0.0427378	-0.0794026	-0.0718325
CLEC16A	0.000696	0.0282	0.710148	0.701121	0	-0.0423226	-0.0201047	-0.0232616
TRIP10	0.00057	0.0231	0.170882	0.918107	0	-0.0420174	-0.0902295	-0.0192371
ZNF764	0.000671	0.0272	1.117	0.572067	0	-0.0419824	-0.0269923	-0.0243892
SERP1	0.00111	0.0449	0.793572	0.672478	0	-0.0419386	-0.0273251	-0.00987002
STAM	0.000491	0.0199	0.922332	0.630548	0	-0.0417469	-0.0401423	-0.0487606
MYC	0.000273	0.0111	1.93408	0.380207	0	-0.0415108	-0.162597	-0.025412
SIN3B	0.000164	0.00665	1.91484	0.383883	0	-0.0410824	-0.0250837	-0.0341713
RPL36	0.00114	0.0461	0.506991	0.776083	0	-0.0408346	-0.0129867	-0.0111948
IL2RG	0.00105	0.0425	0.78419	0.67564	0	-0.0407671	-0.0357722	-0.0327832
SPOCK2	0.000851	0.0345	1.12479	0.569843	0	-0.0405237	-0.0417882	-0.014602
ARF5	0.000999	0.0405	0.769072	0.680766	0	-0.0404615	-0.0762848	-0.00524796
POLB	0.000704	0.0285	0.670297	0.715232	0	-0.039815	-0.0355722	-0.0326957
ATL2	0.000242	0.00978	0.887076	0.641762	0	-0.0389506	-0.0434862	-0.0285176
ELL	0.000965	0.0391	0.894109	0.639509	0	-0.0387551	-0.000678587	-0.0193388
ATP6V1F	0.000796	0.0323	0.528374	0.76783	0	-0.0386397	-0.0247686	-0.00850523
IMPACT	0.00104	0.0422	1.3161	0.517859	0	-0.0384394	-0.148907	-0.0260008
PRRG4	0.000736	0.0298	0.339603	0.843832	0	-0.0375479	-0.047873	-0.0496114
ZNF562	0.00122	0.0494	0.314821	0.854353	0	-0.0365495	-0.0344498	-0.0330598
VAMP2	0.00038	0.0154	0.251773	0.881715	0	-0.0364996	-0.0403425	-0.032937
STUB1	0.000285	0.0116	0.856836	0.651539	0	-0.0360163	-0.0253004	-0.0204862
MREG	0.000917	0.0371	0.456308	0.796002	0	-0.0359255	-0.0757876	-0.0515396
TM7SF3	0.000574	0.0232	1.45343	0.483494	0	-0.0350517	-0.111503	-0.0223295
ATG10	0.000949	0.0384	1.57499	0.454984	0	-0.0345874	-0.0218155	-0.0226868
OPA3	0.000531	0.0215	1.24025	0.537876	0	-0.0345255	-0.00575405	-0.0202282
TBL2	0.000642	0.026	0.166056	0.920325	0	-0.0343095	-0.0505688	-0.0179036
DHRS3	0.000818	0.0331	1.17441	0.555879	0	-0.0342513	-0.0225502	-0.0366238
USF2	0.000227	0.00919	0.405364	0.816538	0	-0.0336222	-0.0354754	-0.0182939
PERP	0.000771	0.0312	0.25671	0.879541	0	-0.0330623	-0.0143611	-0.0195579
INPP5D	0.000951	0.0385	1.3368	0.512529	0	-0.0330611	-0.0313713	-0.028996
CBLB	0.000435	0.0176	0.983597	0.611526	0	-0.0322993	-0.110189	-0.0146785
RNPS1	0.000458	0.0185	0.194529	0.907316	0	-0.0321429	-0.0119739	-0.0167487
RPL13A	0.000487	0.0197	0.266264	0.875349	0	-0.0320406	-0.0261469	-0.0116563
SHROOM2	0.000886	0.0359	1.8763	0.391351	0	-0.0319945	-0.0155712	-0.0587254
MRPS2	0.000859	0.0348	0.0131797	0.993432	0	-0.0309686	-0.0599555	-0.0352402
PNPLA2	0.000169	0.00685	1.67267	0.433296	0	-0.0304011	-0.122428	-0.0155686
FKBP4	0.000529	0.0214	0.802133	0.669605	0	-0.0296344	-0.0615239	-0.0283719
SPATA2	0.000836	0.0338	1.01513	0.601959	0	-0.028463	-0.029642	-0.0272009
TBC1D10B	1.36e-05	0.000551	1.43303	0.488451	0	-0.0272569	-0.089975	-0.027088
NASP	0.00122	0.0494	0.398487	0.81935	0	-0.0271294	-0.0265045	-0.0273928
PABPN1	0.000184	0.00745	1.10856	0.574484	0	-0.0240947	-0.0932811	-0.0276968
PA2G4	0.000661	0.0268	0.309011	0.856839	0	-0.0233543	-0.0317598	-0.0222256
ATP6V1G1	0.000858	0.0347	0.111868	0.945602	0	-0.0232511	-0.0296225	-0.01637
ABI1	0.000583	0.0236	0.531619	0.766585	0	-0.0226724	-0.0540964	-0.0452053
BCL3	0.000244	0.0099	1.01685	0.601441	0	-0.0224053	-0.0747373	-0.0386667
KIF5B	4.34e-05	0.00176	1.98399	0.370837	0	-0.0211781	-0.0828339	-0.0374769
MAPKAPK3	0.00103	0.0416	0.891311	0.640404	0	-0.0203456	-0.00989861	-0.0347856
ATG16L1	0.00116	0.0469	0.947798	0.62257	0	-0.0200199	-0.0229645	-0.0142607
SCO2	0.00109	0.0441	0.735755	0.692202	0	-0.0191126	-0.034902	-0.0412206
WNT7B	0.000279	0.0113	1.54371	0.462154	0	-0.018562	-0.0979899	-0.0370541
HES1	0.000162	0.00655	1.79903	0.406767	0	-0.0184608	-0.0811406	-0.0290027
SNAPC2	0.000822	0.0333	1.20258	0.548105	0	-0.0180483	-0.0294069	-0.023308
ZDHHC18	0.000698	0.0283	0.612564	0.736179	0	-0.0166002	-0.0681694	-0.0238053
CCDC9	0.000821	0.0333	1.82593	0.401333	0	-0.0161871	-0.00720974	-0.0214238
TMEM209	0.0011	0.0446	1.31372	0.518478	0	-0.0157719	-0.032722	-0.0252769
MTHFR	0.00118	0.048	0.764567	0.682302	0	-0.0149594	-0.107027	-0.0170571
MOSPD3	0.000651	0.0264	1.32079	0.516647	0	-0.0148797	-0.0373068	-0.0193247
GTF3C1	0.000268	0.0108	1.92275	0.382366	0	-0.0147512	-0.0434274	-0.0313713
SEPHS1	0.000193	0.00782	1.762	0.414367	0	-0.0130515	-0.0988773	-0.0632425
STAT6	0.0002	0.00811	1.39873	0.4969	0	-0.0130338	-0.0688401	-0.0278236
CAMK2G	0.000311	0.0126	1.97371	0.372747	0	-0.0116615	-0.0612937	-0.0336292
TPMT	0.000971	0.0393	1.13362	0.567332	0	-0.0106696	-0.0583638	-0.0256958
ZMYND8	0.000634	0.0257	1.2792	0.527504	0	-0.0106138	-0.0445704	-0.0173495
RWDD2B	0.000585	0.0237	1.9281	0.381345	0	-0.0099651	-0.0249534	-0.0257277
ENG	0.000615	0.0249	1.2482	0.535743	0	-0.00941993	-0.0877695	-0.0225645
GRAMD4	0.000524	0.0212	1.45825	0.482331	0	-0.00847973	-0.0936115	-0.0414336
SP1	0.000989	0.0401	1.63863	0.440734	0	-0.00782665	-0.0210181	-0.0189187
HNRNPL	0.000821	0.0332	0.719937	0.697698	0	-0.00731807	-0.048567	-0.0219415
CARM1	0.000948	0.0384	1.99587	0.36864	0	-0.00571954	-0.0150571	-0.0462357
UBE2H	0.00103	0.0416	1.24073	0.537748	0	-0.0047895	-0.0317697	-0.0165098
CLPTM1	0.00099	0.0401	1.81723	0.403083	0	-0.00317685	-0.0196069	-0.0175306
TMEM222	0.000912	0.0369	1.24254	0.537261	0	-0.00309254	-0.0807866	-0.0240751
PCNA	0.000926	0.0375	1.50197	0.471901	0	0.00187028	0.107704	0.0244251
FH	0.00119	0.0483	0.778932	0.677419	0	0.00495084	0.0238829	0.0222867
CIAO1	0.000396	0.0161	1.55042	0.460608	0	0.00582826	0.0262608	0.0330527
FZD7	0.00104	0.0419	1.69283	0.428951	0	0.00593056	0.0948195	0.0591737
HNRNPH2	0.00119	0.0483	1.30708	0.5202	0	0.00598947	0.0178027	0.0515196
CCT4	0.000632	0.0256	1.41664	0.492471	0	0.0070287	0.0540397	0.0277055
BCHE	0.00114	0.046	1.334	0.513245	0	0.00712842	0.109908	0.112981
SSR2	0.000355	0.0144	1.63177	0.442247	0	0.00736462	0.0405687	0.0316977
GPI	0.000457	0.0185	1.37325	0.503271	0	0.00834021	0.0244009	0.0375597
MTHFD2	0.00118	0.048	1.28288	0.526532	0	0.00842517	0.01707	0.0474843
YWHAH	0.000866	0.0351	0.563212	0.754571	0	0.0096008	0.0271144	0.0303968
PSMB5	0.000584	0.0236	0.913427	0.633362	0	0.0102778	0.094462	0.0233578
SUMO3	0.00122	0.0493	0.466904	0.791795	0	0.0102849	0.0575917	0.0255962
TRIM23	0.000576	0.0233	1.48443	0.476058	0	0.0104556	0.06463	0.0203789
PRDX4	0.000996	0.0403	1.96294	0.374759	0	0.0107003	0.00354123	0.0449451
PABPC1	0.000551	0.0223	1.5293	0.465497	0	0.0108646	0.0363956	0.00728967
TM9SF2	0.000666	0.027	1.65303	0.437571	0	0.0121389	0.0091856	0.0414981
ARPC5	0.000124	0.00503	1.41272	0.493438	0	0.0123357	0.0330773	0.0293719
MFSD10	0.000563	0.0228	1.22967	0.540731	0	0.0125425	0.0255559	0.054939
PCGF1	0.000924	0.0374	0.708191	0.701808	0	0.0135056	0.0745921	0.0158077
SF3A3	0.000245	0.00994	1.02046	0.600357	0	0.0135417	0.0266664	0.0489067
EIF4G3	0.000786	0.0318	0.806943	0.667997	0	0.0135476	0.0815827	0.0321463
RBM7	0.000848	0.0343	0.938265	0.625545	0	0.0136539	0.0861944	0.0398073
RASL11B	0.000845	0.0342	1.50901	0.470243	0	0.0138988	0.156436	0.0180599
TM9SF3	0.000604	0.0245	1.23961	0.538049	0	0.0142438	0.055099	0.0186248
GPS1	0.000131	0.0053	1.20961	0.54618	0	0.0154338	0.0258759	0.0384782
SAP30	0.000535	0.0217	1.59327	0.450843	0	0.0158012	0.0808969	0.0302297
PDCD6IP	0.00104	0.042	1.25223	0.534665	0	0.0158676	0.121589	0.0140554
RPAP3	0.000805	0.0326	1.30138	0.521686	0	0.0159436	0.022282	0.0507412
DKC1	0.000841	0.034	0.662347	0.718081	0	0.0162436	0.0255128	0.0313408
MALT1	0.00081	0.0328	1.81028	0.404485	0	0.0163953	0.0170376	0.0623481
ADK	0.000583	0.0236	0.861156	0.650133	0	0.016499	0.0829739	0.031866
FN3KRP	0.000537	0.0218	1.31879	0.517163	0	0.016649	0.0240147	0.0418659
SPCS3	0.000505	0.0205	1.56871	0.456415	0	0.0182324	0.0323066	0.0452517
CLEC2B	0.000638	0.0259	1.51461	0.468928	0	0.0184457	0.0681566	0.0738831
RAP2B	0.00106	0.0431	0.541559	0.762785	0	0.0189614	0.0970724	0.0171776
SSRP1	0.00123	0.0497	0.717873	0.698419	0	0.0195124	0.0804159	0.0137348
ZC3H15	0.000958	0.0388	0.323596	0.850613	0	0.0196069	0.0422639	0.0246736
TSN	0.000296	0.012	0.455635	0.796269	0	0.019729	0.0491318	0.0376389
ETF1	0.000845	0.0342	0.254887	0.880343	0	0.0200754	0.0157024	0.0272187
PHF10	0.000997	0.0404	1.66422	0.435131	0	0.0203138	0.145427	0.0116386
YKT6	0.000558	0.0226	1.95647	0.375974	0	0.0208978	0.150089	0.00966574
ATP6V0E1	0.000572	0.0232	0.0314096	0.984418	0	0.0214423	0.0173447	0.0215774
MEF2D	0.00113	0.0458	0.580433	0.748102	0	0.0215809	0.104402	0.0102243
TMEM127	0.000572	0.0232	0.357607	0.83627	0	0.0217396	0.0320083	0.0153186
PRKAR1A	0.00024	0.00973	0.596187	0.742232	0	0.0221922	0.0371193	0.0283923
ACTR1A	0.000393	0.0159	0.650635	0.722298	0	0.0222804	0.00650624	0.0347043
GGT1	0.000383	0.0155	1.85989	0.394575	0	0.022548	0.155839	0.022121
PELO	0.000769	0.0311	1.47882	0.477395	0	0.0226394	0.0198802	0.0527236
PIGG	0.000461	0.0187	1.04464	0.593142	0	0.0227814	0.0918322	0.048333
PIK3R4	0.000847	0.0343	0.856404	0.65168	0	0.0228177	0.151491	0.0278994
TPM4	0.000423	0.0171	1.39369	0.498155	0	0.0230785	0.134875	0.0203446
SEC63	0.00112	0.0455	0.912331	0.633709	0	0.0231528	0.0152906	0.0331744
GPAA1	0.000878	0.0356	0.345792	0.841225	0	0.0232857	0.0466968	0.0228759
LAPTM4A	8.82e-05	0.00357	0.339862	0.843723	0	0.0233415	0.0343487	0.0217328
CLTC	0.00103	0.0417	0.492625	0.781678	0	0.023455	0.0157533	0.0137607
FAHD2A	0.000866	0.0351	0.763291	0.682737	0	0.0235342	0.0164817	0.034029
GPKOW	0.000148	0.00599	0.778004	0.677733	0	0.0237081	0.0305829	0.0256981
DDX50	0.000677	0.0274	0.76349	0.682669	0	0.0237546	0.0254985	0.0310967
VAMP3	0.000111	0.00448	0.869112	0.647552	0	0.0240125	0.151261	0.0302942
SLC16A3	0.00103	0.0415	0.904827	0.636091	0	0.0244819	0.0341866	0.0141517
GNAI3	0.00044	0.0178	0.63789	0.726915	0	0.0245081	0.0699687	0.0487631
CAPZA1	0.00118	0.0477	1.65044	0.438138	0	0.0246845	0.178047	0.0047296
IDH3G	0.000694	0.0281	0.472064	0.789755	0	0.0251755	0.0292669	0.0245399
C1R	0.000686	0.0278	1.03759	0.595236	0	0.0254016	0.0263229	0.0515339
SRP72	0.000463	0.0188	0.780942	0.676738	0	0.026041	0.0154064	0.0342088
SLC25A1	0.000142	0.00575	0.484778	0.784751	0	0.0271787	0.0699475	0.0412684
SLC38A2	0.00034	0.0138	0.540127	0.763331	0	0.0287892	0.016296	0.0303202
BMPR1A	0.000975	0.0395	0.59927	0.741089	0	0.0292339	0.0595225	0.0422275
APH1A	0.00044	0.0178	0.392793	0.821686	0	0.0294061	0.0271161	0.0190718
SEC61A1	0.000225	0.00911	0.0834065	0.959154	0	0.0294642	0.0156533	0.0164621
ASNSD1	0.000587	0.0238	1.22287	0.542572	0	0.0295165	0.0255527	0.0310973
PSME4	0.000455	0.0184	0.642251	0.725332	0	0.0296072	0.0425465	0.0381908
EXOC5	0.000747	0.0303	0.807796	0.667712	0	0.0297841	0.0391072	0.0517754
VAMP4	0.000682	0.0276	1.81236	0.404065	0	0.0303126	0.0116559	0.037349
YPEL5	0.000102	0.00415	0.373646	0.829591	0	0.0304888	0.0949913	0.0373901
HDLBP	0.00103	0.0416	0.280144	0.869296	0	0.0306642	0.0139579	0.0144041
PSMC3	8.21e-05	0.00332	0.677326	0.712723	0	0.0307146	0.0364038	0.0466784
HIRA	0.000144	0.00583	1.40771	0.494675	0	0.0307998	0.13194	0.0426953
SLC4A1AP	0.000117	0.00473	1.39482	0.497874	0	0.0308818	0.0386455	0.051624
LRPAP1	0.000251	0.0101	1.38301	0.500821	0	0.0310329	0.0408976	0.0416623
A2M	0.000237	0.0096	1.02345	0.59946	0	0.0310843	0.0465661	0.0590759
NUP133	0.000225	0.0091	0.569595	0.752167	0	0.0313542	0.100345	0.0354962
CD93	0.000213	0.00861	1.89602	0.387511	0	0.0313585	0.0791589	0.0835832
UTP6	0.000659	0.0267	0.67196	0.714638	0	0.0316668	0.0189456	0.0248265
POMP	0.000151	0.00611	0.349138	0.839819	0	0.0321681	0.114544	0.0196425
DIAPH2	0.00122	0.0495	0.777554	0.677886	0	0.032335	0.0778653	0.0498632
IPO5	0.000792	0.0321	0.396672	0.820094	0	0.0323768	0.144788	0.0142947
SPECC1L	0.000895	0.0362	0.456416	0.795959	0	0.0326203	0.0278879	0.0251082
MRPL3	0.000672	0.0272	0.140433	0.932192	0	0.0326274	0.0613787	0.0146912
DHX9	0.000364	0.0147	0.775393	0.678618	0	0.0328531	0.0292138	0.0270698
RBM15	0.000887	0.0359	0.228861	0.891874	0	0.0339096	0.0366385	0.0239833
RPN2	3.83e-05	0.00155	1.12875	0.568716	0	0.0339981	0.0114098	0.0313186
SERINC1	0.000263	0.0106	0.217667	0.89688	0	0.0344355	0.0568219	0.035411
ZBTB38	0.000632	0.0256	1.46357	0.481049	0	0.0344884	0.0859069	0.0315888
MGP	0.000684	0.0277	0.768341	0.681015	0	0.0349216	0.0912557	0.105529
METAP2	0.00042	0.017	0.439288	0.802805	0	0.0355544	0.031875	0.014057
GPN1	0.000442	0.0179	0.790882	0.673383	0	0.0361927	0.0218921	0.0229036
CARS	0.000921	0.0373	0.46409	0.79291	0	0.036288	0.0121557	0.0225736
PGM3	0.000959	0.0388	1.24069	0.537759	0	0.0362956	0.00612494	0.0414326
LRRC59	0.000878	0.0355	0.485712	0.784384	0	0.0367886	0.014165	0.0187939
FLT1	0.000764	0.0309	1.03007	0.597479	0	0.0368122	0.130971	0.0112299
DDOST	6.47e-05	0.00262	0.0192071	0.990442	0	0.0370885	0.0262197	0.0294996
SEL1L	5.86e-05	0.00237	1.64391	0.439573	0	0.0376962	0.0971653	0.0456923
PTPN14	0.0003	0.0122	1.95754	0.375773	0	0.037929	0.0435671	0.04944
CHUK	0.00107	0.0433	1.93276	0.380458	0	0.0379327	0.140391	0.00845
MNAT1	0.00117	0.0472	0.91118	0.634074	0	0.0388674	0.00858366	0.0342586
HLA-E	0.000511	0.0207	0.275253	0.871424	0	0.0393233	0.017377	0.0247167
SUPT6H	0.00106	0.0431	0.471101	0.790136	0	0.0393864	0.0582963	0.00723761
SMC1A	0.00112	0.0454	0.202383	0.90376	0	0.0397334	0.0691818	0.0297718
ACAT2	0.000867	0.0351	0.392552	0.821785	0	0.039912	0.0468612	0.0316681
GINS1	0.000497	0.0201	1.09197	0.579271	0	0.0401764	0.110252	0.0337943
MAN2A1	0.00053	0.0214	0.627721	0.730621	0	0.0403006	0.0488904	0.0550133
SSR3	0.000589	0.0239	1.39202	0.498571	0	0.0405389	0.0929145	0.00962939
AARS	3.28e-05	0.00133	0.402209	0.817827	0	0.0407287	0.0275426	0.0280328
IRS2	0.000337	0.0137	1.94826	0.377521	0	0.0408867	0.153513	0.0430423
PSMD2	0.000272	0.011	0.342025	0.842811	0	0.0410023	0.0233881	0.0246366
MAP4K3	0.000193	0.00782	1.09528	0.578313	0	0.0415138	0.0840362	0.0548129
NAV3	0.00103	0.0417	1.96367	0.374622	0	0.0415193	0.136184	0.0203077
CNNM4	0.000914	0.037	0.638485	0.726699	0	0.0415408	0.122576	0.0103663
SLC25A24	0.000378	0.0153	0.675239	0.713467	0	0.0418867	0.0425754	0.0403019
HMGCS1	0.00088	0.0356	1.22578	0.541782	0	0.0419123	0.00216446	0.0669089
EIF3A	0.000289	0.0117	1.51022	0.46996	0	0.0423978	0.0448927	0.0145361
PES1	0.000179	0.00725	1.6075	0.447648	0	0.0425144	0.0714068	0.00961621
PRPF3	0.000807	0.0327	0.788116	0.674315	0	0.0426015	0.011911	0.0365913
ANP32E	0.000285	0.0115	1.19773	0.549435	0	0.0426174	0.138259	0.032172
CDKN2AIP	0.000745	0.0302	0.467544	0.791542	0	0.0426804	0.124305	0.0245077
PSMC1	0.000158	0.00639	1.24786	0.535835	0	0.0429843	0.0351778	0.0150655
PSMD7	0.000487	0.0197	0.524718	0.769235	0	0.0438615	0.0257591	0.0211252
MPP5	0.000277	0.0112	0.89891	0.637976	0	0.0439257	0.0690649	0.0384472
PTBP1	2.37e-05	0.000961	0.671613	0.714762	0	0.0439303	0.0253352	0.0123848
CNIH4	4.14e-06	0.000168	1.47434	0.478467	0	0.0441646	0.0555316	0.0629137
CALU	0.000413	0.0167	0.997951	0.607152	0	0.0447138	0.0129341	0.0566192
SCRN3	0.000895	0.0362	0.945438	0.623305	0	0.0452664	0.120519	0.016767
EIF4A2	0.000214	0.00865	1.29546	0.523233	0	0.045331	0.0442766	0.015046
TM4SF1	0.000208	0.00841	0.630616	0.729564	0	0.0454862	0.0346467	0.0398088
LAMB1	8.05e-05	0.00326	0.845096	0.655375	0	0.0455518	0.0768865	0.113067
RRBP1	0.000528	0.0214	0.167665	0.919585	0	0.0456553	0.0135015	0.0130904
WDR46	0.000308	0.0125	0.321824	0.851367	0	0.0461487	0.0463514	0.0273113
ARID4B	0.00105	0.0427	0.193453	0.907804	0	0.0466242	0.0304297	0.0274957
ATMIN	0.000915	0.0371	0.351952	0.838638	0	0.0466645	0.0226144	0.0171923
CEP63	0.00109	0.0442	0.111708	0.945677	0	0.0467039	0.0591253	0.0185779
ZNF444	0.000395	0.016	1.32802	0.514782	0	0.0479484	0.12811	0.0126224
WDR60	0.00112	0.0452	0.2012	0.904295	0	0.0481949	0.074708	0.0148045
ANTXR1	0.00113	0.0459	0.678877	0.71217	0	0.0484892	0.0226338	0.0120308
ABCB7	0.000664	0.0269	0.079667	0.960949	0	0.0485267	0.0357359	0.0150746
ZNF7	0.000219	0.00887	0.519246	0.771342	0	0.0487728	0.130884	0.0359222
CNOT8	0.000183	0.00742	0.445446	0.800337	0	0.0487803	0.0410387	0.0280698
CALM3	0.000156	0.0063	0.320571	0.851901	0	0.0491989	0.0583602	0.0229721
VBP1	0.000192	0.00777	1.24416	0.536826	0	0.0492148	0.00706793	0.0370969
RIC8B	0.000162	0.00657	1.10956	0.574198	0	0.0496321	0.0586469	0.0301151
GSTO1	0.000582	0.0236	0.0136569	0.993195	0	0.0501139	0.033524	0.0182474
TNKS2	0.000131	0.00532	1.71638	0.423928	0	0.0503225	0.166216	0.0204393
MTCH2	9.93e-05	0.00402	0.204037	0.903013	0	0.0504271	0.0556421	0.0220543
GDI1	3.39e-05	0.00137	0.386794	0.824155	0	0.0506357	0.0457902	0.0252724
LRRC37A3	0.00108	0.0438	1.62955	0.442738	0	0.0512653	0.143904	0.0103813
TERF2IP	2.21e-05	0.000897	1.26586	0.531033	0	0.0513655	0.0313647	0.036146
TMEM185B	0.00114	0.0461	0.471124	0.790127	0	0.0522185	0.00779085	0.0404248
LMAN2	4.06e-06	0.000164	0.0258264	0.98717	0	0.0522522	0.108305	0.0341355
MNDA	0.000479	0.0194	0.99488	0.608085	0	0.0529212	0.139534	0.0824966
SACM1L	0.000398	0.0161	1.54674	0.461455	0	0.0534833	0.00585486	0.0428758
TMEM184B	7.5e-05	0.00304	0.0173415	0.991367	0	0.053683	0.135016	0.0341744
HARS2	4.35e-05	0.00176	0.187114	0.910686	0	0.0538259	0.0389048	0.0382026
PLK2	5.55e-05	0.00225	1.41046	0.493996	0	0.0538459	0.0920523	0.137598
SLC35D2	0.000464	0.0188	0.292281	0.864036	0	0.0540452	0.0529639	0.0270556
IFI16	0.000651	0.0264	0.805671	0.668422	0	0.0541485	0.00280856	0.0245143
DPF2	0.00051	0.0207	0.0113509	0.994341	0	0.0549842	0.0560344	0.0217692
CD99	0.00014	0.00569	0.339279	0.843969	0	0.0550464	0.0476868	0.0555683
ATP6V1C1	8.29e-05	0.00336	0.0282536	0.985973	0	0.0552805	0.0916266	0.0422158
BTBD3	0.000166	0.00673	1.45699	0.482635	0	0.0554735	0.0366626	0.0890748
DHX16	2.99e-05	0.00121	0.234131	0.889527	0	0.0555977	0.0801526	0.0498639
GCLM	0.000378	0.0153	1.05481	0.590135	0	0.0556486	0.0890245	0.0688577
CDCA8	0.00107	0.0433	0.245238	0.884601	0	0.0562386	0.0322753	0.0282267
ZC3H7A	1.47e-05	0.000595	1.71279	0.424691	0	0.0563672	0.157868	0.0318488
VANGL1	0.000458	0.0186	0.51312	0.773708	0	0.0565352	0.125486	0.0258642
JAK1	0.000427	0.0173	1.11215	0.573455	0	0.056623	0.00179969	0.0389484
ERLIN1	0.000158	0.00642	0.634697	0.728077	0	0.0568597	0.100863	0.0191471
HLA-C	0.00094	0.0381	1.26456	0.53138	0	0.0571185	0.00603199	0.0132749
THUMPD2	0.000149	0.00602	0.619167	0.733752	0	0.0580744	0.0776809	0.0309586
USP47	0.000275	0.0112	1.14469	0.564201	0	0.0582673	0.012577	0.0319294
OAT	0.000194	0.00785	0.144445	0.930324	0	0.0585016	0.0685491	0.0328411
CRYZL1	0.000224	0.00909	1.26608	0.530974	0	0.0590845	0.0430815	0.0418383
PRIM2	0.00114	0.0462	0.395374	0.820627	0	0.0593502	0.0172954	0.0231393
HMGN4	0.000179	0.00723	1.64212	0.439965	0	0.0595625	0.00140097	0.0331879
MPZL1	4.42e-05	0.00179	1.61181	0.446683	0	0.0597517	0.0202504	0.0485184
PFDN1	0.00104	0.0422	1.9189	0.383103	0	0.0599507	0.00200756	0.00727042
RANBP2	3.01e-05	0.00122	1.0712	0.585317	0	0.0600228	0.0858921	0.0508772
CPD	0.00018	0.00729	0.705499	0.702753	0	0.0603029	0.0673188	0.0478857
FLNA	3.85e-06	0.000156	1.76282	0.414199	0	0.0604364	0.0309198	0.0747501
TM9SF4	0.00012	0.00487	1.98139	0.371318	0	0.0604526	0.00358246	0.0636906
ULK2	0.000712	0.0288	0.912694	0.633594	0	0.0604869	0.113999	0.0220191
SSB	0.00079	0.032	0.647043	0.723597	0	0.060695	0.00829418	0.0264187
SMARCAL1	0.00027	0.0109	0.570364	0.751878	0	0.0613215	0.0492583	0.0250255
IGF2R	0.00104	0.0419	0.722665	0.696747	0	0.061468	0.0711361	0.0117408
LMNB2	0.000648	0.0262	1.143	0.564677	0	0.0615239	0.130923	0.00772693
SNAP29	0.000621	0.0252	1.0392	0.594759	0	0.0616799	0.0102228	0.0209667
COG8	9.28e-05	0.00376	0.576971	0.749398	0	0.0619251	0.0758009	0.0463681
RNF8	0.00064	0.0259	0.165577	0.920546	0	0.0619876	0.059465	0.0200797
RIT1	4.15e-05	0.00168	0.837414	0.657897	0	0.0619972	0.122791	0.0840038
PRMT7	0.000148	0.00599	0.339048	0.844066	0	0.0622805	0.122732	0.025895
MYO5A	0.000596	0.0241	0.540581	0.763158	0	0.0624139	0.0324793	0.0501684
NHLRC2	0.000237	0.0096	0.862199	0.649794	0	0.0628057	0.0618912	0.028626
CUL7	0.000128	0.00516	0.735725	0.692212	0	0.0628201	0.124822	0.0183363
TOR1A	5.94e-05	0.00241	0.294895	0.862908	0	0.063673	0.0565025	0.0332341
DUSP12	0.000385	0.0156	1.09618	0.578052	0	0.0645034	0.00365206	0.0321066
POLR3C	3.86e-05	0.00156	1.09277	0.579039	0	0.0646991	0.037561	0.0484641
SLC39A1	9.74e-05	0.00394	1.08247	0.582029	0	0.0649876	0.0286416	0.0126248
STAT5B	0.00104	0.0422	0.660564	0.718721	0	0.0650835	0.00397271	0.0174677
DDX41	0.000162	0.00657	1.19261	0.550844	0	0.0652773	0.0119022	0.0349825
CKAP4	1.88e-05	0.00076	1.01172	0.602988	0	0.0653	0.0422332	0.0296952
EID1	0.000199	0.00807	1.50402	0.471417	0	0.0653687	0.00406684	0.0384653
AMOTL2	0.000289	0.0117	1.8722	0.392155	0	0.0653838	0.13158	0.0193964
PSKH1	0.000157	0.00636	0.0854767	0.958162	0	0.0654407	0.0681065	0.0152813
RPS6KA3	0.000985	0.0399	0.487173	0.783812	0	0.0655743	0.00947451	0.0331077
ACTR3	0.000242	0.0098	1.71651	0.423901	0	0.0660088	0.0150638	0.0118693
GNA11	0.00106	0.0428	1.65079	0.438062	0	0.0661711	0.105474	0.00125056
NDRG1	1.3e-05	0.000528	0.747912	0.688007	0	0.0662658	0.0368014	0.0670011
ARHGDIB	0.000546	0.0221	0.0459641	0.97728	0	0.0663371	0.0360753	0.0309187
BUB1B	0.000387	0.0157	0.995904	0.607774	0	0.066591	0.0974682	0.0266195
NUP153	0.000958	0.0388	0.0586172	0.971117	0	0.0666773	0.0490082	0.0353072
TPST1	0.000169	0.00686	1.24754	0.535921	0	0.0670405	0.154527	0.0306481
CENPE	0.000253	0.0103	0.617708	0.734288	0	0.0673216	0.141426	0.0308724
RNF138	0.000345	0.014	0.756095	0.685198	0	0.0674042	0.0471426	0.0579455
NECAP1	0.0011	0.0446	0.533485	0.76587	0	0.0674234	0.0962665	0.00829396
G6PD	0.000507	0.0206	0.0168258	0.991622	0	0.0676331	0.0195626	0.0466534
ENO2	0.000186	0.00752	1.72471	0.422167	0	0.0678163	0.0391103	0.110805
CD151	0.000547	0.0222	0.80963	0.6671	0	0.0679246	0.0204308	0.0169164
PAPSS2	0.000808	0.0327	1.32375	0.515883	0	0.0680214	0.153901	0.0289848
KIF16B	0.000401	0.0162	0.865483	0.648728	0	0.0680636	0.037183	0.0392752
ATRX	0.000636	0.0258	0.761651	0.683297	0	0.0683124	0.10966	0.0200036
GTF2F2	0.000727	0.0294	0.0797575	0.960906	0	0.0684126	0.0490107	0.0160149
IFT52	0.000613	0.0248	0.247746	0.883492	0	0.0689308	0.0365788	0.0176097
EFR3A	0.00117	0.0473	0.237934	0.887837	0	0.068935	0.0271101	0.016841
CNN3	5.55e-05	0.00225	1.58985	0.451616	0	0.0690931	0.0325079	0.105897
CSNK1G2	0.000529	0.0214	0.943545	0.623895	0	0.0691877	0.0175999	0.0097099
LRRC41	0.000192	0.00778	1.46606	0.480452	0	0.0692881	0.0833334	0.00984986
MAN1B1	0.000467	0.0189	0.593461	0.743244	0	0.0699058	0.0189971	0.0207375
INPP5A	0.00108	0.0438	0.328859	0.848378	0	0.0701546	0.0609605	0.0136452
KANK2	6.5e-05	0.00263	1.85785	0.394979	0	0.0701637	0.197389	0.0342358
TPX2	0.000241	0.00975	0.676293	0.713091	0	0.0708907	0.0227861	0.0401499
SMAD7	5.67e-05	0.00229	1.81016	0.40451	0	0.0711572	0.18846	0.0481688
POLH	0.000287	0.0116	1.60613	0.447953	0	0.0721249	0.139766	0.0129303
ACD	0.00071	0.0288	0.743618	0.689486	0	0.0722557	0.0071541	0.0189823
PTPN6	0.000697	0.0282	0.0283635	0.985918	0	0.0731652	0.0576362	0.0150624
WSB2	0.000245	0.00994	1.15414	0.56154	0	0.0732148	0.0130606	0.0230506
ZNF22	0.000317	0.0129	0.39931	0.819013	0	0.0736531	0.0548218	0.0475589
NF2	0.000305	0.0124	0.399985	0.818737	0	0.0738122	0.040247	0.0114862
LRFN4	0.000295	0.0119	0.554919	0.757706	0	0.07408	0.129772	0.0160315
TLK1	0.000467	0.0189	0.0148862	0.992585	0	0.0746131	0.0239677	0.0233953
HARS	0.000173	0.00699	0.384381	0.82515	0	0.0749381	0.0126079	0.0239549
TMEM51	0.000937	0.038	0.161426	0.922458	0	0.0750448	0.0279305	0.0254349
NFU1	3.17e-05	0.00128	1.43078	0.489001	0	0.0763069	0.0250541	0.0574246
MAPK1	0.000234	0.00949	0.330022	0.847884	0	0.0764202	0.024307	0.0272375
FAM20B	0.000336	0.0136	0.0886527	0.956642	0	0.0773053	0.0751974	0.0265613
CDC73	3.29e-05	0.00133	0.23498	0.889149	0	0.0774672	0.102859	0.0334625
SEC24D	0.000249	0.0101	1.19476	0.550251	0	0.07824	0.0311651	0.063483
CD59	0.000157	0.00634	0.974513	0.614309	0	0.0785157	0.0264624	0.0291466
DPYSL3	0.000557	0.0225	0.362355	0.834287	0	0.0788318	0.0895935	0.0552101
PDE4A	0.000394	0.016	1.89372	0.387957	0	0.0788791	0.127601	0.0165819
RSF1	5.02e-05	0.00203	1.24006	0.537929	0	0.0792118	0.0985029	0.0456767
TCF25	0.000424	0.0172	1.8855	0.389555	0	0.0792763	0.0611452	0.00676467
THOC5	0.00115	0.0464	1.23521	0.539235	0	0.0795496	0.0420119	0.00444089
PLOD1	2.14e-05	0.000867	0.669181	0.715631	0	0.0797718	0.0109332	0.0701039
KBTBD2	0.000319	0.0129	0.818567	0.664126	0	0.0801369	0.0716844	0.015116
LASP1	1.59e-06	6.45e-05	0.453574	0.79709	0	0.0806661	0.0352058	0.0359037
KCNJ8	0.000697	0.0282	0.277006	0.870661	0	0.0809565	0.0549267	0.0176762
GANAB	1.41e-07	5.7e-06	0.215503	0.89785	0	0.0824852	0.116155	0.0337874
ARL6IP5	0.000229	0.00926	1.09977	0.577016	0	0.0825866	0.00271014	0.0463852
DLC1	0.000868	0.0351	0.359038	0.835672	0	0.0826795	0.0698984	0.0375934
LBH	0.000126	0.0051	1.87136	0.392319	0	0.0828902	0.0187713	0.107923
AP1G1	0.00042	0.017	0.535715	0.765017	0	0.0830006	0.0291901	0.0182831
C3AR1	0.000561	0.0227	1.32651	0.515171	0	0.0830385	0.106203	0.0310257
PLEKHA8	0.000178	0.00722	1.92654	0.381643	0	0.0830977	0.152266	0.0101711
INSIG1	0.000452	0.0183	0.109513	0.946716	0	0.0831173	0.111191	0.029335
BCL2L13	0.00037	0.015	1.03097	0.597212	0	0.0832374	0.0146012	0.0277225
SNTB2	0.000862	0.0349	0.198682	0.905434	0	0.0833587	0.045462	0.013107
MTR	0.00018	0.00729	0.574097	0.750475	0	0.083406	0.0540943	0.0474425
DYNC1LI2	1.56e-05	0.000633	0.593819	0.743111	0	0.0837225	0.0477332	0.0326599
B4GALT3	8.68e-05	0.00352	1.37086	0.503872	0	0.0839469	0.0575402	0.0223034
MAP4K4	9.13e-05	0.0037	1.07148	0.585235	0	0.0839891	0.0197237	0.0427917
BGN	0.000111	0.0045	0.0127305	0.993655	0	0.0848008	0.0355387	0.0601083
AZIN1	8.48e-05	0.00344	1.22334	0.542445	0	0.085594	0.0143016	0.0482207
MICA	6.17e-05	0.0025	0.3155	0.854063	0	0.0857646	0.0699638	0.06436
MT1E	0.000524	0.0212	1.22698	0.541459	0	0.0857958	0.0179674	0.0683764
BFAR	0.000159	0.00643	0.694397	0.706665	0	0.0861065	0.0531511	0.0194539
PNPLA4	0.000713	0.0289	0.0869281	0.957467	0	0.0861483	0.0499823	0.016917
KIF3A	0.000269	0.0109	1.19399	0.550463	0	0.0870958	0.0258709	0.0271908
BTN2A1	0.000264	0.0107	0.183713	0.912236	0	0.0872623	0.0381671	0.0239304
CLASP1	0.000484	0.0196	0.0467821	0.97688	0	0.0879089	0.0583626	0.0197895
APLP2	0.000187	0.00758	1.01461	0.602117	0	0.0882221	0.022866	0.0307601
POGK	0.000596	0.0241	0.124824	0.939496	0	0.088223	0.0469297	0.0281696
PANX1	9.61e-05	0.00389	0.432961	0.805348	0	0.088246	0.0459868	0.0768088
PIP5K1A	0.000775	0.0314	0.533072	0.766028	0	0.0884046	0.0215291	0.008132
GGT5	0.000893	0.0362	1.65569	0.43699	0	0.0887321	0.15336	0.00674619
ELP4	1.71e-06	6.91e-05	0.857804	0.651224	0	0.0890218	0.247844	0.035254
KIF4A	0.000193	0.00783	0.0190583	0.990516	0	0.0893744	0.101137	0.0417926
RGS19	0.000871	0.0353	1.19969	0.548897	0	0.0896237	0.00431308	0.0122333
RNF6	0.00016	0.00648	0.256616	0.879583	0	0.0896551	0.0453044	0.0416742
JAG1	0.000613	0.0248	0.901883	0.637028	0	0.0898328	0.0100142	0.0148804
TCF4	0.00115	0.0465	0.154031	0.925876	0	0.089954	0.0719693	0.0253469
ACTA2	0.000117	0.00474	0.588246	0.745185	0	0.0901518	0.0280757	0.0745737
PXN	3.59e-05	0.00145	1.22547	0.541868	0	0.0909203	0.173471	0.0271431
IL1R1	2.66e-05	0.00108	0.597008	0.741927	0	0.0910626	0.0720496	0.0659407
MMP2	0.000334	0.0135	0.0297209	0.985249	0	0.0911153	0.0560499	0.0489056
ESF1	0.000313	0.0127	0.0356048	0.982355	0	0.0915597	0.0532569	0.0354269
YEATS2	0.000245	0.00993	1.0055	0.604866	0	0.0915885	0.0137067	0.0419141
MED15	6.93e-05	0.00281	1.66552	0.434846	0	0.0919744	0.0678088	0.0166661
TRRAP	0.000173	0.00701	0.802119	0.66961	0	0.0922331	0.0532242	0.0519906
SLC38A6	0.000389	0.0157	0.236448	0.888497	0	0.0923213	0.0745144	0.0488892
INSIG2	4.35e-05	0.00176	1.05829	0.589109	0	0.0927011	0.0353909	0.0489755
SEC62	6.17e-05	0.0025	1.68845	0.42989	0	0.0929385	0.00784471	0.0398405
CRYL1	0.00067	0.0271	0.723385	0.696497	0	0.0930261	0.0946646	0.0119132
SPATA2L	0.00115	0.0467	0.434307	0.804806	0	0.0931992	0.0343178	0.0133437
DNAJB4	0.000105	0.00427	0.344622	0.841717	0	0.0934435	0.0791434	0.0718629
FAM168A	0.000566	0.0229	0.956889	0.619747	0	0.0941271	0.14634	0.00709477
FXR1	0.000107	0.00433	1.75043	0.416772	0	0.0941775	0.000196337	0.0615251
ENPP2	0.000426	0.0172	0.592604	0.743563	0	0.0944987	0.0976466	0.0872846
HELZ	3.88e-05	0.00157	1.66776	0.434361	0	0.0949375	0.23672	0.0193906
FAM53C	0.000524	0.0212	0.579498	0.748451	0	0.0949843	0.0216782	0.010776
USP12	6.68e-05	0.0027	1.58823	0.45198	0	0.0951572	0.170962	0.0149945
ABCC10	0.000729	0.0295	0.769276	0.680697	0	0.0959665	0.124757	0.0122864
SRBD1	0.000541	0.0219	0.396104	0.820327	0	0.0963821	0.0251327	0.0217205
HCFC2	7.53e-05	0.00305	0.171982	0.917602	0	0.096924	0.127868	0.0224149
TRAM2	0.000509	0.0206	0.0616214	0.969659	0	0.097199	0.0480638	0.0268725
WWTR1	0.000251	0.0102	0.235136	0.88908	0	0.0978475	0.115562	0.0258516
HEXA	0.000157	0.00635	1.11554	0.572485	0	0.0979219	0.0108966	0.0288427
CHSY1	3.25e-07	1.32e-05	1.44568	0.485372	0	0.0980426	0.0381428	0.0928798
SMURF2	3.72e-05	0.0015	0.477617	0.787566	0	0.0985896	0.0975775	0.0602422
CDT1	0.000866	0.0351	0.487931	0.783514	0	0.0990559	0.0235039	0.0151371
ZCCHC24	0.000147	0.00594	1.30683	0.520266	0	0.0991001	0.0362997	0.057689
TP53BP1	0.000144	0.00584	0.237489	0.888035	0	0.0998422	0.116002	0.0182998
LONP2	0.000546	0.0221	1.68634	0.430343	0	0.100054	0.0509292	0.00416308
CEP290	0.000385	0.0156	0.566201	0.753444	0	0.100561	0.0422673	0.0209022
FCGR2C	0.000177	0.00717	1.39737	0.497239	0	0.10092	0.129018	0.0901517
IL15	0.000183	0.00741	1.98393	0.370848	0	0.100996	0.12643	0.0542448
NUP160	0.000524	0.0212	0.282687	0.868191	0	0.101376	0.0371119	0.0377707
GNGT1	0.000338	0.0137	0.453716	0.797034	0	0.102116	0.0956401	0.0142648
AFF4	0.000653	0.0265	0.717437	0.698571	0	0.102549	0.0132045	0.0161178
PDGFRB	0.00111	0.0448	0.0834201	0.959148	0	0.10258	0.027736	0.0237228
CDK8	3.77e-05	0.00153	0.825495	0.661829	0	0.102591	0.0459321	0.0493977
BBS10	0.000836	0.0339	0.403324	0.817371	0	0.1037	0.0523888	0.0096155
STAT1	0.000766	0.031	0.628913	0.730185	0	0.103799	0.0115233	0.0198118
FTO	2.43e-05	0.000984	0.672247	0.714535	0	0.104558	0.09112	0.0357624
RANBP6	0.000213	0.00862	0.962192	0.618105	0	0.104773	0.137115	0.0482324
COTL1	4.53e-05	0.00183	0.629275	0.730054	0	0.105477	0.0991164	0.0414157
MYO10	0.000814	0.033	0.965312	0.617142	0	0.105675	0.001792	0.0295896
NT5M	0.000906	0.0367	1.15181	0.562196	0	0.105856	0.182627	0.0100014
CCDC102B	0.000534	0.0216	0.286954	0.866341	0	0.106244	0.0843306	0.0152825
BBS9	0.00013	0.00525	0.942198	0.624316	0	0.106723	0.0991947	0.0142109
HLA-F	0.000195	0.00789	1.40443	0.495486	0	0.106858	0.173439	0.0190583
CHEK1	0.00072	0.0292	0.326697	0.849295	0	0.109043	0.0281176	0.0319448
MAGEF1	5.78e-05	0.00234	0.210015	0.900318	0	0.10913	0.150151	0.0486137
FSTL1	3.48e-05	0.00141	0.590563	0.744322	0	0.109462	0.054764	0.0767711
TREM1	0.000317	0.0128	1.14805	0.563253	0	0.109778	0.0749247	0.0428016
SMPD1	0.00058	0.0235	1.44977	0.48438	0	0.111229	0.00603537	0.0114742
DTL	0.000255	0.0103	0.00925463	0.995383	0	0.111936	0.0957564	0.0446823
SLC24A3	0.000194	0.00786	0.808737	0.667398	0	0.112878	0.0935497	0.0667331
HSD17B12	3.04e-05	0.00123	0.0606328	0.970139	0	0.113475	0.0226816	0.0308937
ENTPD3	0.000671	0.0272	0.958424	0.619271	0	0.114161	0.130214	0.0382003
SLC35C1	6.68e-05	0.00271	0.38878	0.823337	0	0.114231	0.0905373	0.0166034
ZFX	0.00082	0.0332	0.508825	0.775372	0	0.114357	0.0141804	0.0176299
HJURP	0.000849	0.0344	1.09087	0.579588	0	0.114761	0.111367	0.00824513
RIMS3	0.00101	0.041	0.726527	0.695403	0	0.117079	0.0461265	0.0623099
TIMP1	1.58e-05	0.00064	1.50113	0.4721	0	0.118032	0.0150969	0.0521787
HEY1	0.000546	0.0221	0.281256	0.868812	0	0.118822	0.0813624	0.0687717
HSD17B11	0.00053	0.0215	0.108082	0.947393	0	0.119314	0.0674316	0.0407728
TDO2	0.000901	0.0365	0.603539	0.739509	0	0.119351	0.127346	0.0641645
FBLN2	0.000259	0.0105	0.0702113	0.965503	0	0.119379	0.0448343	0.050585
MFGE8	0.000485	0.0196	1.93876	0.379319	0	0.119904	0.0272465	0.00481214
XYLT2	1.22e-05	0.000493	0.738675	0.691192	0	0.119929	0.0601196	0.036756
SPON2	0.00108	0.0437	0.489072	0.783068	0	0.121416	0.103075	0.0161939
ABLIM3	0.000425	0.0172	1.53671	0.463775	0	0.121641	0.0157297	0.0402611
ZBED2	4.32e-05	0.00175	1.16499	0.558504	0	0.122469	0.172934	0.107849
ZNF12	8.27e-06	0.000335	0.624634	0.731749	0	0.123486	0.174405	0.046186
TSPYL5	0.000715	0.029	1.02166	0.599996	0	0.123569	0.137181	0.0697422
PKD2	0.000108	0.00436	0.0289982	0.985606	0	0.123664	0.0939534	0.0398831
TASP1	0.000639	0.0259	0.26646	0.875264	0	0.12422	0.0581886	0.0152166
TXNRD1	0.000617	0.025	0.0202798	0.989911	0	0.124659	0.0458161	0.0481735
NUDT4	0.000414	0.0168	0.212196	0.899337	0	0.125366	0.0813574	0.0224553
SLC26A2	0.000322	0.0131	0.192537	0.90822	0	0.125476	0.0354839	0.0712949
ETFB	0.00091	0.0369	1.86391	0.393784	0	0.126417	0.0256165	0.00386454
EDC4	0.00011	0.00446	0.69971	0.70479	0	0.126471	0.146828	0.0120208
PDK1	2.16e-06	8.73e-05	1.37655	0.502442	0	0.126784	0.0813307	0.0722951
MAN2B2	0.000349	0.0141	1.25368	0.534277	0	0.127043	0.000806058	0.0315538
HCP5	0.00423327	0.0342895	2.79253	0.24752	0	0.127263	0.00438446	0.0135419
RRM2	3.83e-06	0.000155	0.480829	0.786302	0	0.127508	0.0943742	0.0627651
CXCL3	0.000135	0.00546	1.58234	0.453314	0	0.127561	0.158177	0.096389
KIF15	0.00109	0.0443	0.158846	0.923649	0	0.128642	0.0919081	0.0154806
SERPING1	0.000122	0.00494	0.445553	0.800294	0	0.13165	0.0790055	0.0510636
CCND3	0.000611	0.0247	1.98356	0.370917	0	0.132991	0.0163723	0.0109623
CSGALNACT2	1.07e-06	4.34e-05	0.444347	0.800777	0	0.133776	0.118102	0.0906077
FGD6	0.00041	0.0166	0.575972	0.749772	0	0.135422	0.0283044	0.0330611
SLCO2A1	0.000299	0.0121	0.39613	0.820317	0	0.135673	0.0481472	0.0456253
THY1	0.000375	0.0152	0.220474	0.895622	0	0.13568	0.0419847	0.0459216
SORL1	0.000887	0.0359	0.0173197	0.991378	0	0.13631	0.0557054	0.0289637
CCND1	0.000225	0.00912	0.717412	0.69858	0	0.136343	0.0142375	0.044591
TDRD3	4.77e-05	0.00193	0.324559	0.850204	0	0.136526	0.126373	0.0217033
RGS16	0.000566	0.0229	0.902748	0.636753	0	0.137261	0.0081449	0.0378413
SOAT1	2.78e-06	0.000112	0.735621	0.692248	0	0.138595	0.0695048	0.0794528
KIF20A	0.000148	0.006	0.634433	0.728173	0	0.139003	0.0408009	0.0427087
TIGD6	0.000171	0.00692	1.76222	0.414322	0	0.139179	0.100913	0.00445632
TMEM158	0.00104	0.0421	0.553555	0.758223	0	0.139656	0.0363578	0.0197981
HOXD10	0.000868	0.0352	0.138405	0.933137	0	0.140057	0.0877783	0.0185771
VSIG4	0.000177	0.00716	1.97041	0.373362	0	0.140121	0.154169	0.0375297
PLA2G15	3.25e-07	1.32e-05	0.645605	0.724117	0	0.140335	0.181516	0.0299109
PDPN	0.000109	0.0044	0.91619	0.632488	0	0.142905	0.018148	0.0842041
ROCK2	3.38e-07	1.37e-05	0.437841	0.803386	0	0.143293	0.0380356	0.0774697
NUP210	0.00104	0.0419	0.180844	0.913546	0	0.145336	0.0681703	0.0105441
CLEC11A	0.000268	0.0109	0.164579	0.921005	0	0.145604	0.120234	0.0148457
SGCB	3.06e-06	0.000124	0.0571582	0.971825	0	0.145639	0.105148	0.0930377
TMEM106B	0.00098	0.0397	0.842592	0.656196	0	0.146328	0.0825519	0.0128551
KLF7	6.03e-06	0.000244	1.21351	0.545117	0	0.146859	0.128948	0.0376632
WWC2	0.000669	0.0271	0.0380557	0.981152	0	0.147628	0.0534655	0.0189843
COL8A1	0.000378	0.0153	0.322102	0.851249	0	0.147994	0.0562708	0.0264285
HOMER1	0.000745	0.0302	0.428544	0.807129	0	0.148564	0.0322229	0.0329413
TGFB1I1	9.49e-05	0.00385	0.391299	0.8223	0	0.149015	0.0933437	0.0498617
HRH1	9.48e-05	0.00384	0.439149	0.80286	0	0.149336	0.10271	0.0255957
RECQL	5.58e-06	0.000226	1.56213	0.457919	0	0.149367	0.0543683	0.077914
LIMS1	1.27e-06	5.14e-05	1.5665	0.456919	0	0.149958	0.0319863	0.0472707
PTPRB	0.00102	0.0415	0.109451	0.946745	0	0.15078	0.0891303	0.00967921
TRIM44	6.61e-05	0.00268	1.10791	0.574673	0	0.151088	0.0385087	0.0361948
GINS2	0.000259	0.0105	1.32561	0.515403	0	0.151923	0.00934167	0.0369724
CHST10	0.000702	0.0284	0.883821	0.642807	0	0.152807	0.166732	0.00802379
LRIG1	0.000199	0.00807	0.177066	0.915273	0	0.152992	0.087065	0.0823342
GNB1L	5.64e-05	0.00228	0.448819	0.798988	0	0.154811	0.119096	0.0182371
LPP	0.000455	0.0184	0.876614	0.645128	0	0.155082	0.0319219	0.010342
SYNPO	3.59e-05	0.00145	0.221377	0.895217	0	0.155753	0.0800811	0.0358909
ALDH1B1	0.000808	0.0327	0.791869	0.673051	0	0.156264	0.00329584	0.0169637
LANCL2	7.53e-05	0.00305	0.0904689	0.955773	0	0.157823	0.0784613	0.0613066
COL5A2	9.35e-05	0.00379	1.23376	0.539625	0	0.157884	0.0153514	0.101889
BAAT	0.00115	0.0465	1.73789	0.419394	0	0.158114	0.157034	0.00745446
GPX7	0.00112	0.0454	0.68906	0.708553	0	0.159758	0.00011909	0.0468296
FJX1	0.000542	0.0219	1.25425	0.534126	0	0.159845	0.0153323	0.0306589
ALG11	4.23e-05	0.00171	0.412953	0.813446	0	0.161277	0.136676	0.0318109
ELOVL5	5.02e-06	0.000203	0.542362	0.762478	0	0.16199	0.0794139	0.071035
PIK3CA	0.000158	0.00638	1.36305	0.505846	0	0.162027	0.0044237	0.0684083
PELI2	0.000469	0.019	0.688561	0.70873	0	0.162312	0.143116	0.0317039
ENC1	0.000378	0.0153	0.421587	0.809941	0	0.162678	0.0310032	0.046702
EDNRA	0.000167	0.00677	0.0904734	0.955771	0	0.162727	0.024226	0.0769469
SERPINE2	0.00022	0.00893	0.681385	0.711278	0	0.163257	0.0125466	0.0806921
TBC1D2B	2.35e-06	9.53e-05	0.131329	0.936445	0	0.163572	0.116192	0.0376379
GJC1	0.000856	0.0347	0.832156	0.659629	0	0.163665	0.0308094	0.00794268
LRP3	0.000475	0.0192	0.673278	0.714167	0	0.163731	0.0277261	0.0125489
TPM1	4.5e-06	0.000182	1.47892	0.477372	0	0.164087	0.051187	0.145592
LHFPL2	7.57e-05	0.00307	1.19803	0.549353	0	0.164527	0.0229022	0.0398209
FOXF2	0.000853	0.0346	0.956191	0.619963	0	0.165608	0.0694241	0.0109302
SNX13	0.000313	0.0127	0.992409	0.608837	0	0.167472	0.0259394	0.0218991
ITGBL1	0.000293	0.0119	1.40227	0.496022	0	0.167526	0.109929	0.0620506
CCNA1	0.000672	0.0272	0.5491	0.759914	0	0.16919	0.136524	0.0587922
LDOC1	0.000876	0.0355	0.927299	0.628984	0	0.175617	0.138986	0.0147298
TBC1D1	0.000142	0.00575	1.49531	0.473475	0	0.176546	0.051125	0.0152057
PDGFB	0.000147	0.00594	1.32605	0.515291	0	0.177781	0.0164956	0.0229587
NEO1	6.21e-05	0.00252	0.549821	0.75964	0	0.178881	0.0282936	0.0379057
LCAT	0.000691	0.028	0.665401	0.716985	0	0.178989	0.00449833	0.0142466
SLC2A10	0.000688	0.0279	0.79706	0.671306	0	0.179172	0.144873	0.0249402
ARL4C	1.36e-05	0.000551	1.15765	0.560558	0	0.180027	0.126946	0.0479911
IRS1	0.000376	0.0152	1.03354	0.596444	0	0.181348	0.00516062	0.067711
EVL	2.05e-05	0.000832	0.414256	0.812915	0	0.182066	0.042297	0.0401963
CDC42BPA	0.000397	0.0161	1.33471	0.513064	0	0.182251	0.0986592	0.00520327
IL1RL2	0.000374	0.0152	1.01651	0.601544	0	0.182793	0.157354	0.00902555
PRKD3	7.17e-06	0.00029	0.0485032	0.97604	0	0.184463	0.0710348	0.0296604
SMC4	0.000404	0.0164	1.14087	0.56528	0	0.184526	0.0107705	0.0301778
HCK	0.000264	0.0107	0.128557	0.937744	0	0.185681	0.0824548	0.0382703
DNAJC24	0.000512	0.0207	1.67308	0.433206	0	0.186184	0.04115	0.0118299
TTC30A	0.000302	0.0122	0.183646	0.912266	0	0.186997	0.0530688	0.0245067
DIP2C	0.000298	0.0121	0.424252	0.808863	0	0.187285	0.0985993	0.0222608
PXDN	1.49e-05	0.000604	1.24956	0.53538	0	0.188716	0.0314596	0.114516
NRIP1	3.79e-06	0.000154	0.00881356	0.995603	0	0.1888	0.0578605	0.0783375
PRRG1	0.000371	0.015	0.254233	0.880631	0	0.189141	0.0552561	0.0249847
KDELR3	2.03e-05	0.000821	0.991342	0.609162	0	0.189178	0.0431321	0.0930879
LOXL2	0.000295	0.012	1.24008	0.537923	0	0.190235	0.0132487	0.0215927
CDC42EP3	7.78e-05	0.00315	1.09736	0.577711	0	0.192388	0.0221569	0.0848072
SGPP1	6.54e-06	0.000265	0.404709	0.816806	0	0.197136	0.0725235	0.0748919
GALNT2	1.23e-22	5e-21	1.13844	0.565967	0	0.197854	0.100469	0.143991
MAP1B	1.61e-05	0.00065	1.05758	0.589319	0	0.199498	0.105033	0.130528
PTPRG	0.000198	0.00804	1.53185	0.464905	0	0.199991	0.119494	0.0145159
HTR2C	0.000792	0.0321	1.52208	0.46718	0	0.20219	0.169557	0.0137413
F2R	6.9e-06	0.00028	1.19747	0.549506	0	0.202221	0.0101023	0.103493
RUSC2	0.000219	0.00888	1.57291	0.455457	0	0.202308	0.104623	0.00546072
LMCD1	0.000256	0.0104	0.972405	0.614957	0	0.203327	0.109042	0.022389
TP53TG5	0.00114	0.0464	1.25896	0.532869	0	0.204415	0.111119	0.00308157
GATA2	0.00012	0.00486	1.2597	0.532673	0	0.206093	0.0166643	0.024474
SLC22A4	0.000751	0.0304	0.267535	0.874794	0	0.206861	0.0862308	0.0204713
IGFBP3	5.07e-07	2.06e-05	1.19005	0.55155	0	0.207652	0.0661804	0.126525
ADCY7	0.000416	0.0169	0.516912	0.772243	0	0.210771	0.056223	0.0284043
THBS4	0.000391	0.0159	1.25773	0.533197	0	0.210948	0.157169	0.0343636
KIF18A	0.00069	0.0279	1.40418	0.495547	0	0.21103	0.0673655	0.0086729
LRP12	1.25e-05	0.000505	0.651712	0.721909	0	0.211686	0.119022	0.0603448
CHST11	3.31e-05	0.00134	1.00331	0.605526	0	0.211946	0.143813	0.0378488
LRRC15	0.00032	0.013	0.127603	0.938191	0	0.212242	0.0368489	0.0589979
FZD10	3.6e-05	0.00146	1.40977	0.494165	0	0.213592	0.117801	0.0756395
PARP11	0.000304	0.0123	1.6087	0.447378	0	0.21395	0.157935	0.00457601
SPP1	0.000246	0.00998	0.851197	0.653379	0	0.21638	0.0191625	0.12551
PART1	0.000140381	0.00113708	2.46271	0.291897	0	0.216661	0.201064	0.0358744
HOXD11	1.62e-06	6.56e-05	1.11043	0.57395	0	0.217109	0.122649	0.0486431
INHBB	4.06e-06	0.000164	0.94666	0.622924	0	0.219197	0.163594	0.0881244
EREG	0.00103	0.0418	0.988962	0.609887	0	0.220365	0.100437	0.043462
NID1	7.33e-07	2.97e-05	0.122018	0.940815	0	0.222789	0.157858	0.155607
KIF26B	0.00047	0.019	0.207162	0.901603	0	0.228223	0.0918929	0.00943321
LRRC6	0.000394	0.016	0.478166	0.78735	0	0.229661	0.106246	0.0156393
FZD2	6.4e-05	0.00259	0.232467	0.890268	0	0.230012	0.129158	0.0470288
SMARCA1	6.48e-07	2.63e-05	0.677443	0.712681	0	0.233155	0.111642	0.11073
CABYR	0.00111	0.0449	1.28882	0.524971	0	0.233351	0.120871	0.0144776
AOC3	0.000124	0.00504	1.27341	0.529032	0	0.233745	0.126688	0.015177
SLC22A3	0.000365	0.0148	0.253964	0.88075	0	0.235109	0.106805	0.0354027
TNFAIP6	8.29e-06	0.000336	0.233086	0.889992	0	0.23517	0.115012	0.123421
SSPN	0.000119	0.00481	0.0832868	0.959212	0	0.235202	0.0850166	0.0359118
FOXD1	0.000153	0.00618	0.562274	0.754925	0	0.235313	0.0459622	0.0614011
ELOVL2	0.000218	0.00884	0.909287	0.634674	0	0.237014	0.0682499	0.0280818
AMIGO2	1.83e-05	0.000742	0.139114	0.932807	0	0.237394	0.0813414	0.128268
FADS3	1.32e-05	0.000534	1.5112	0.469728	0	0.237563	0.035831	0.0804066
SDC2	2.51e-05	0.00101	0.177519	0.915065	0	0.239356	0.123791	0.0838469
ECM2	0.000156	0.00634	0.707523	0.702042	0	0.239512	0.0277742	0.0520099
GREM1	0.000273	0.0111	0.37131	0.83056	0	0.240157	0.0269597	0.108019
MAP9	0.000237	0.0096	0.333722	0.846317	0	0.240241	0.057522	0.021889
EPB41L2	0.000664	0.0269	0.987406	0.610362	0	0.243795	0.0387202	0.016192
MMP7	0.000151	0.00613	0.199417	0.905101	0	0.245483	0.0819735	0.102424
EGLN3	0.000105	0.00425	0.455641	0.796267	0	0.245934	0.033921	0.0745292
CDH11	0.000204	0.00826	0.225525	0.893363	0	0.246495	0.0495911	0.0606209
DAB2	0.000242	0.00979	0.915735	0.632631	0	0.246797	0.0109622	0.0399403
LILRB4	0.000642	0.026	1.62043	0.444762	0	0.250757	0.181239	0.00500801
GNAZ	0.000102	0.00415	1.60189	0.448904	0	0.250797	0.152256	0.0159815
RCAN2	0.000831	0.0336	1.13857	0.565931	0	0.257394	0.000366349	0.0234851
ARMC9	0.000271	0.011	1.93285	0.38044	0	0.257953	0.077883	0.0049111
IGF1	0.00109	0.0442	1.67895	0.431938	0	0.259362	0.164724	0.0154019
TNS3	1.73e-05	0.000703	0.521673	0.770407	0	0.262415	0.076732	0.0653917
PCTP	6.5e-05	0.00263	0.687685	0.709041	0	0.263247	0.0871517	0.0310051
CNGB1	0.000957	0.0388	1.10728	0.574855	0	0.270843	0.000566002	0.0340551
CYP4F11	8.89e-05	0.0036	1.37936	0.501738	0	0.271197	0.131643	0.0601495
COMP	3.01e-05	0.00122	1.25199	0.53473	0	0.272806	0.109087	0.139279
TGFB2	0.000118	0.00479	0.0375457	0.981402	0	0.273001	0.123682	0.0344066
RAPGEF4	1.55e-05	0.000626	0.625038	0.731602	0	0.274329	0.0421849	0.0243691
MARCO	7.43e-05	0.00301	0.41538	0.812459	0	0.279942	0.114461	0.0407906
SULF1	5.12e-05	0.00208	0.493497	0.781337	0	0.284274	0.0884915	0.0690068
ADRA2C	5.95e-05	0.00241	0.618923	0.733842	0	0.286518	0.0792092	0.034393
MXRA5	5.55e-06	0.000225	0.358983	0.835695	0	0.288062	0.0670529	0.120559
FABP4	0.00034	0.0138	0.700691	0.704445	0	0.29088	0.118542	0.142249
HOXC10	0.000333	0.0135	0.460295	0.794416	0	0.294264	0.0357554	0.0479193
ARHGAP22	7.88e-05	0.00319	0.647517	0.723425	0	0.294378	0.126476	0.0124757
LRRC32	6.13e-06	0.000248	1.21269	0.545339	0	0.298417	0.090808	0.0256042
TMEM121	0.00104	0.0421	0.797665	0.671103	0	0.299998	0.0808942	0.00552579
POPDC3	0.000149	0.00603	1.40697	0.494858	0	0.300247	0.166857	0.0294673
MPDZ	0.000731	0.0296	0.9526	0.621077	0	0.302237	0.0723609	0.00612313
DPEP1	0.000994	0.0403	1.64913	0.438426	0	0.303907	0.14951	0.00637775
CXCL11	0.00052	0.0211	1.90264	0.386231	0	0.304151	0.144509	0.0429952
MMP10	0.000125	0.00507	0.979664	0.612729	0	0.310346	0.0284029	0.16144
HOXB6	2.79e-05	0.00113	1.62629	0.443462	0	0.314569	0.141331	0.0210785
L1CAM	0.000798	0.0323	0.189289	0.909696	0	0.314737	0.0619182	0.031274
GATA6	1.14e-05	0.000461	0.829887	0.660378	0	0.315041	0.158884	0.0374183
NRIP3	0.000612	0.0248	1.26676	0.530794	0	0.317788	0.0510831	0.0126644
KCNJ16	0.000825	0.0334	0.389611	0.822995	0	0.320763	0.0715857	0.0291372
DSPP	1.18e-05	0.000479	1.78808	0.409	0	0.321454	0.209844	0.0264832
ZBTB10	1.03e-05	0.000415	0.0834052	0.959155	0	0.322029	0.117836	0.0371666
PDLIM3	0.000621	0.0251	0.366155	0.832704	0	0.327563	0.0283775	0.0580086
DKK2	0.000406	0.0165	0.752155	0.686549	0	0.331791	0.140302	0.00710437
ARHGAP29	6.38e-06	0.000259	1.03728	0.595329	0	0.331965	0.0634732	0.153976
LPL	0.00103	0.0417	0.519105	0.771397	0	0.335924	0.0603452	0.0204292
TFPI2	1.36e-05	0.000551	0.89295	0.63988	0	0.337651	0.200488	0.188253
RGS4	0.000272	0.011	0.28238	0.868324	0	0.341466	0.114782	0.0336701
GPC4	9.82e-06	0.000398	0.00257773	0.998712	0	0.344183	0.131437	0.089152
COCH	0.00036	0.0146	0.763194	0.68277	0	0.346615	0.161771	0.0720656
PDE10A	0.0012	0.0485	0.488601	0.783252	0	0.349192	0.0265406	0.0273875
PLCB4	6.34e-05	0.00257	0.885228	0.642355	0	0.352988	0.150117	0.0679233
SCT	4.27e-05	0.00173	0.578402	0.748862	0	0.353195	0.124914	0.019155
NPTXR	0.000156	0.00633	0.0341842	0.983053	0	0.35341	0.073169	0.0235552
ADAMTS5	0.000108	0.00439	0.109718	0.946618	0	0.360258	0.0768082	0.0625611
CCL20	0.000104	0.00422	0.765619	0.681943	0	0.369926	0.0859675	0.0738317
NOX4	1.28e-05	0.000518	0.424414	0.808797	0	0.371965	0.0619275	0.0773976
NID2	0.000137	0.00557	1.28	0.527293	0	0.374761	0.0168672	0.0676609
FXYD6	0.000497	0.0201	0.697596	0.705536	0	0.378738	0.0109879	0.0351923
HS3ST3A1	0.000202	0.00817	0.916986	0.632236	0	0.380279	0.0164272	0.0917759
CLDN8	0.000761	0.0308	1.23344	0.539711	0	0.380416	0.157014	0.0249109
NT5E	0.000122	0.00496	1.52083	0.467473	0	0.388776	0.0202737	0.0709361
PDGFC	4.09e-07	1.66e-05	1.7127	0.42471	0	0.393612	0.0482505	0.165531
SATB2	0.00022	0.0089	1.5283	0.46573	0	0.398282	0.0596066	0.0172732
DHRS2	0.00111	0.0451	1.12136	0.570822	0	0.398544	0.0998133	0.0225813
FLT4	5.58e-05	0.00226	1.02382	0.599349	0	0.401107	0.0730525	0.0120622
PTGDR	0.000271	0.011	0.721333	0.697211	0	0.404193	0.138881	0.00735701
GJA3	3.69e-05	0.00149	0.736635	0.691897	0	0.410207	0.179326	0.0149824
SCG2	0.000128	0.0052	0.225464	0.89339	0	0.411507	0.0616017	0.110082
QPCT	0.000289	0.0117	1.71848	0.423483	0	0.418369	0.00366393	0.0343176
CHGB	0.000395	0.016	0.317591	0.853171	0	0.430761	0.103476	0.0522236
COL10A1	0.000103	0.00415	0.481718	0.785953	0	0.434377	0.0804559	0.0832737
SFRP4	3.2e-05	0.0013	0.575642	0.749896	0	0.435225	0.130198	0.097
SRPX	6.35e-07	2.57e-05	0.370969	0.830702	0	0.43714	0.14792	0.153717
ARL14	0.000246	0.00997	0.591018	0.744153	0	0.444505	0.0339983	0.0546085
CYP39A1	0.000539	0.0218	0.70722	0.702149	0	0.445212	0.0696158	0.0242526
ZFPM2	0.000494	0.02	1.99774	0.368296	0	0.446905	0.0912466	0.00498514
CNIH3	0.000111	0.00451	0.28174	0.868602	0	0.446945	0.11518	0.0141828
NPR3	8.78e-06	0.000356	1.31958	0.516959	0	0.448346	0.197775	0.0535785
TNNC1	0.0009	0.0364	1.34055	0.511567	0	0.448811	0.148808	0.00862269
RS1	0.000705	0.0286	1.95415	0.37641	0	0.450669	0.171845	0.007851
FLRT2	8.56e-05	0.00347	0.577975	0.749021	0	0.464008	0.0606743	0.050367
HOXC5	0.000461	0.0187	1.81015	0.404512	0	0.469021	0.166386	0.00333417
MYLK3	0.0011	0.0445	0.62109	0.733047	0	0.490532	0.116704	0.00567927
SHANK2	0.000131	0.00529	0.992134	0.608921	0	0.516153	0.160089	0.0160703
MAGEA1	0.000685	0.0277	0.0708688	0.965186	0	0.523679	0.0701506	0.0748329
PBOV1	0.00108	0.0436	0.640716	0.725889	0	0.528234	0.129566	0.00626952
KMO	0.000415	0.0168	1.83323	0.399871	0	0.534867	0.0344597	0.0166978
RAB17	0.000199	0.00805	1.92572	0.381799	0	0.536011	0.169777	0.00715822
PKD2L1	0.000545	0.0221	1.56041	0.458313	0	0.549844	0.163581	0.00406708
DYNC1I1	3.17e-05	0.00128	0.589145	0.74485	0	0.56212	0.0998677	0.0590491
HCG4	0.000194112	0.00157231	2.89431	0.235239	0	0.577457	0.0365918	0.0340706
BACH2	0.00033	0.0134	1.87341	0.391917	0	0.580286	0.0181254	0.0167566
SERPINA3	0.000553	0.0224	0.502156	0.777962	0	0.590036	0.0240207	0.0881733
CDH22	0.000314	0.0127	1.5283	0.465729	0	0.59099	0.160878	0.00866708
PTX3	2.93e-06	0.000119	0.0770759	0.962195	0	0.594851	0.156734	0.110354
HOXD12	0.000126	0.00511	1.11201	0.573497	0	0.620067	0.0645774	0.0122264
CST1	1.12e-05	0.000454	0.386229	0.824387	0	0.633183	0.100894	0.163475
TLL1	4.14e-05	0.00168	1.12513	0.569745	0	0.647792	0.159312	0.00887721
AKAP2	1.49e-05	0.000605	0.283664	0.867767	0	0.658646	0.0823399	0.0658398
NMUR1	0.000512	0.0207	0.610678	0.736873	0	0.661244	0.111262	0.00806038
PTTG2	6.4e-05	0.00259	0.671272	0.714883	0	0.669373	0.00973601	0.0151437
ADD2	0.00017	0.00687	1.61837	0.445221	0	0.691189	0.131901	0.0133144
PRKD1	2.81e-08	1.14e-06	0.264446	0.876146	0	0.699674	0.19196	0.0421873
TIMP3	1.34e-06	5.42e-05	1.50567	0.47103	0	0.714156	0.0870659	0.163775
MYL4	0.000238	0.00965	1.34846	0.509548	0	0.7505	0.149626	0.00607446
MYH7	0.000861	0.0349	0.382793	0.825805	0	0.7688	0.126763	0.00613172
MAGEB2	0.000817	0.0331	1.35303	0.508386	0	0.828796	0.107932	0.0134066
MATN3	1.41e-07	5.7e-06	1.1994	0.548977	0	0.887344	0.126519	0.0353856
MCF2	0.00106	0.043	1.8979	0.387148	0	0.918681	0.0913611	0.000125864
APOBEC1	0.00116	0.047	1.00825	0.604035	0	0.959598	0.14832	0.00555762
HCG9	0.00167094	0.0135346	2.65021	0.265775	0	1.00159	0.0587139	0.000782001
CDH2	1e-06	4.05e-05	0.96318	0.6178	0	1.04876	0.079508	0.0679925
TUBA3E	0.000145	0.00589	0.989342	0.609771	0	1.04884	0.157928	0.0162107
TUBA3C	2.3e-05	0.000931	0.708701	0.701629	0	1.05839	0.162644	0.0187925
CST4	4.33e-06	0.000175	0.742159	0.689989	0	1.09403	0.193738	0.0424396
CALCB	0.000305	0.0124	1.96243	0.374855	0	1.14946	0.152594	0.0056808
FGF8	0.000309	0.0125	0.207683	0.901368	0	1.28761	0.112431	0.00898876
GABRA2	0.000697	0.0282	1.31444	0.518291	0	1.38032	0.126333	0.00273241
TAC1	0.000128	0.00519	1.17233	0.556458	0	1.38593	0.160762	0.00618558
KCNQ1DN	0.00179175	0.0145132	5.25135	0.0723908	0	1.99424	0.20509	0.00471119
KLHL1	4.14e-05	0.00168	1.75502	0.415817	0	2.00008	0.163761	0.0111048
FGF20	0.000754	0.0306	1.94169	0.378763	0	3.62831	0.104173	0.00126585
