# Supplementary material for: Construction of a 10-gene prognostic score model of predicting recurrence for laryngeal cancer
Source: Eur J Med Res. 2022 Nov 14;27:249. doi: 10.1186/s40001-022-00829-2 (PMC9661785; doi:10.1186/s40001-022-00829-2)
Supplement: Supplementary file 3 — Additional file 3. Screening of prognosis-related differentially expressed genes using univariate Cox regression analysis. [file 40001_2022_829_MOESM3_ESM.xlsx]

## Sheet: unicox-infor-sig
ID	coef	exp(coef)	se(coef)	z	p
PRSS1	4.33031364647141	75.9681099625596	1.52631626430624	2.83710116162568	0.00455251852357583
KIR3DL1	-23.8373625512407	4.44186117288551e-11	9.41687353212275	-2.53134572423925	0.0113625790527111
POU4F1	-1.20805004138123	0.298779319077194	0.59427200284291	-2.0328234135246	0.0420703667709051
HLF	-0.648567274559949	0.522794261084484	0.223773680711288	-2.89831794560652	0.00375170047789
ART4	5.09125077352969	162.593102071557	1.78741046424881	2.84839485689672	0.00439403699206288
RASIP1	-0.347837799651384	0.706213414987127	0.15534454982047	-2.23913745318633	0.0251469739932356
RHOF	-0.932353573659566	0.393626191072234	0.438425633904462	-2.12659457285004	0.033453783823081
SLC16A5	-0.385284568236267	0.680257029115696	0.182937715442589	-2.10609697024002	0.0351959299671342
RALGPS1	-0.987905049854342	0.372355941625609	0.427067896740036	-2.31322714115338	0.0207101540768202
CEL	-0.314331394582537	0.730276978220287	0.124671596682798	-2.52127511755778	0.0116930389954339
CD38	-0.842909682802345	0.430456208457763	0.195586749289285	-4.30964615887976	1.63515961170183e-05
CACNA2D3	-0.596910781398239	0.550509656637046	0.265929867310511	-2.24461730243057	0.0247927110320765
CCNO	-0.438761998126489	0.644834233123555	0.217850055464786	-2.01405502142464	0.0440037571056909
FOXN1	-0.27836912741477	0.757017334082806	0.132404185087899	-2.10241940033822	0.0355165532255716
PPP1R12B	-0.738873894245249	0.477651498878021	0.367130938706141	-2.0125623213593	0.0441606941779082
CTF1	-0.595135837158627	0.551487648264489	0.210525160682941	-2.82691073707301	0.00469994269670851
IQCG	-0.427671742140446	0.65202541213982	0.178792128023702	-2.39200543596501	0.0167565941951018
PTPRZ1	-0.410117408325194	0.663572336645872	0.134283007362713	-3.05412737158486	0.00225716225997119
GCHFR	-0.761819579481596	0.466816244496989	0.291288414337184	-2.61534459314178	0.00891374747931586
HSPA4L	-0.396927490432087	0.672382778049836	0.186698971353038	-2.12602933779168	0.033500816805335
LMO7	-0.40163391812573	0.669225692248092	0.202921590455265	-1.9792567031662	0.047787111668916
SCNN1A	-0.271801136949864	0.762005780817295	0.12160251859909	-2.23516042332941	0.025406818695419
DGKE	-1.27514127102042	0.27939149551163	0.456919415851411	-2.79073558002423	0.00525884147423672
CCDC87	-1.26593570042024	0.281975328229217	0.547934953606106	-2.31037587963459	0.020867353281508
DENND1C	-0.856213597659756	0.42476738145283	0.332197688796393	-2.57742189827376	0.00995403733818564
GPD1L	-0.603280935757008	0.547013970997736	0.228082549504292	-2.64501136570141	0.00816881731738986
GRB7	-0.366007974421263	0.693497270948322	0.181058810264836	-2.02148668648545	0.0432294091574465
CIDEB	-1.81682572080511	0.162540883058158	0.692469826359145	-2.62368936760404	0.00869830760630236
NDUFA5	-1.01128992788076	0.363749466239343	0.413344473220976	-2.44660324111826	0.0144209489509207
PSAT1	-0.630254820531557	0.532456102971119	0.17853345884531	-3.53017761828969	0.000415280771436355
INTS9	-0.908974478125087	0.40293723316932	0.44179770691201	-2.05744498874487	0.0396434413863316
PRKCH	-0.804646973398468	0.447245788353723	0.279188964682585	-2.88208731427937	0.00395050246600774
GSTA4	-0.257803274356196	0.77274723635244	0.126403960433346	-2.03951896342789	0.0413982605730153
PTPN13	-0.39044875454455	0.676753110311692	0.157344696268068	-2.4814865947521	0.0130835631462266
TUFT1	-0.471487930717541	0.624072999724252	0.192524829045097	-2.44897207833437	0.0143264553527001
PIK3C2B	-0.950565080836794	0.386522545248082	0.318127536361661	-2.98800000687822	0.00280809548082169
NR2F6	-0.798640755411544	0.449940127346194	0.321301032303718	-2.48564640357771	0.0129316383719167
CLDN7	-0.315137932621306	0.729688219518576	0.116730727313868	-2.69969989798792	0.00694020482769267
ARHGEF5	-0.541680639929114	0.581769684932521	0.243941986546921	-2.22053057612911	0.0263827725018106
SPRY1	-0.571821608854683	0.564496210263274	0.228813588393476	-2.49907189896151	0.0124519044898134
ACADM	-0.722315897838877	0.485626291774585	0.26632842233821	-2.71212471991295	0.0066853433637916
FBXO46	-0.762582578552676	0.466460199984162	0.34530235387856	-2.2084488274901	0.0272130012700959
KAT2A	-0.798417435967022	0.450040618945948	0.27946349251362	-2.85696506826598	0.00427712906439183
TYW1	-1.11732930637463	0.327152352639557	0.295645807139954	-3.77928345131479	0.000157280305631901
SLC44A1	-0.465476954509061	0.627835584753411	0.220094844624945	-2.11489258325093	0.034439103465587
HSDL2	-0.621542421840847	0.537115339918522	0.308385867871122	-2.01546985966489	0.0438554410449461
CHST7	-0.371799262504953	0.689492635657948	0.18590455950751	-1.99994698080513	0.0455059893150573
PLEKHM1	-0.705890111878676	0.49366895802768	0.349119534600673	-2.02191525228195	0.0431851077900566
GTF2E2	-0.709142749004466	0.492065840639883	0.314923101054128	-2.25179653899883	0.0243351325094567
RXRA	-0.651357694930752	0.521337478791371	0.3022091123662	-2.15532116100283	0.0311367109949914
KRI1	-0.969880813405094	0.379128222412525	0.38000449189538	-2.55228775998815	0.010701808964442
PPP2R2A	-0.784473715850536	0.456359813532909	0.392502864161332	-1.99864456410206	0.0456468250042972
SLC9A3R1	-0.578762453026297	0.560591696019923	0.18365667089252	-3.15132823770393	0.00162529725590863
RABIF	-0.902218820223979	0.40566855482171	0.430925911356375	-2.09367502962207	0.0362889387836186
TRMT1	-0.619556466839818	0.538183086711569	0.311769603337453	-1.98722537478814	0.0468974270986891
ADCK2	-0.926192740756579	0.396058741836938	0.278920037070074	-3.32063895618904	0.000898116379614401
PCCB	-0.576460368699781	0.561883711971144	0.257122978468056	-2.24196363986736	0.0249637223644695
ZNF212	-1.75757649099664	0.172462321751707	0.432402518851712	-4.06467681007978	4.80990649108581e-05
NCK1	-0.676875218406778	0.508202535766426	0.229582105337059	-2.94829258322651	0.00319534485023986
ZNF174	-1.34330486726088	0.260981731787379	0.385762802759918	-3.48220423962674	0.000497304235567906
POR	-1.32092751769035	0.266887644118831	0.323927850847291	-4.07784484796609	4.54550816164354e-05
SMARCD2	-0.9682725727887	0.379738442377372	0.32276921221853	-2.99989136551578	0.00270075912331478
MRPS35	-0.672075752018302	0.510647499322295	0.318105206227163	-2.1127467858491	0.0346224465167931
ZBTB39	-0.671774833818382	0.510801185570919	0.310919116550996	-2.16060961857326	0.0307255077914979
SHMT2	-0.775787462842348	0.460341136693297	0.308222141928444	-2.51697512056889	0.0118367187195835
MRPL4	-0.958978523951911	0.383284201712921	0.300819041897972	-3.18789169030452	0.00143314207582312
CC2D1A	-1.45914658806666	0.232434552532255	0.43309726272191	-3.36909676800144	0.000754149472000957
HSPB1	-0.491244136896646	0.611864677022019	0.196688659139436	-2.49757224969637	0.0125046980428404
CLEC16A	-1.12713052952563	0.323961521992184	0.535893578142741	-2.10327306670096	0.0354419063960487
ZNF764	-1.04217955968033	0.352685145315319	0.488095700161205	-2.13519512533326	0.0327450749305139
STAM	-1.00406166419101	0.366388268789365	0.303680267058865	-3.30631184540015	0.000945328151168794
ATP6V1F	-0.827751708155525	0.437030755276656	0.378793605613989	-2.18523147140728	0.0288718790928716
PRRG4	-0.540507155341918	0.582452783415468	0.223057286897407	-2.42317640844667	0.0153854534121975
ZNF562	-1.00925806107447	0.364489308081105	0.465717653859809	-2.16710286309713	0.0302270116684614
TM7SF3	-0.685917500041369	0.503627938876634	0.207274867108483	-3.30921693309964	0.00093557316677973
TBL2	-0.675766742071796	0.508766178585351	0.292029890959967	-2.31403278565218	0.0206659238005526
RNPS1	-0.883111457188922	0.413494338119498	0.366504418695106	-2.40955200576607	0.0159721195275945
FKBP4	-0.611703778202787	0.542425907895406	0.260826097930875	-2.34525526032637	0.019014057071223
SPATA2	-0.955127568986717	0.384763057588675	0.368083060926543	-2.59486966496763	0.00946267946413153
TBC1D10B	-1.29305441341174	0.274431275072975	0.565992510100177	-2.2845786655072	0.022337545088948
ABI1	-0.668735049707697	0.512356273266516	0.263518567796859	-2.53771510409547	0.0111578775168765
BCL3	-0.899983733790028	0.40657627314184	0.264966005039368	-3.39660075886456	0.000682284331812994
KIF5B	-0.639987772516351	0.52729887154196	0.270925644106486	-2.36222663464374	0.0181655331739763
ZDHHC18	-1.24216651851719	0.288757940338281	0.498478772562212	-2.49191457468164	0.0127056591876647
TMEM209	-0.755528954250484	0.469762066359258	0.289195305444531	-2.61252150372613	0.00898770380275241
SEPHS1	-0.842718750904662	0.430538404125151	0.315484730901512	-2.67118712368917	0.00755834985609636
STAT6	-1.10280688767234	0.331938062012878	0.399463704324337	-2.76071862282872	0.0057674342260366
GRAMD4	-0.962139889647003	0.382074413485231	0.288672679913063	-3.33297868692237	0.000859215240642787
SP1	-0.509309537504025	0.600910341661053	0.245164912420994	-2.07741610524366	0.0377631710160107
HNRNPL	-1.30871338313248	0.270167434843998	0.447681708681712	-2.9233121607453	0.00346329116562291
CARM1	-0.86733574497285	0.420069231252672	0.234459460964712	-3.69929940725827	0.000216195434953179
UBE2H	-0.758629547068918	0.468307781208064	0.228179464989222	-3.32470560882748	0.000885119419279774
FH	-1.37964323382355	0.251668323790837	0.43976659548597	-3.13721698734065	0.00170559848294871
CIAO1	-1.24935894745866	0.286688520370245	0.431741346668546	-2.89376719903967	0.00380650267630987
SUMO3	-1.20871526663784	0.298580629621938	0.378058355729411	-3.19716585632871	0.00138785101988141
PRDX4	0.960731839921413	2.61360851673446	0.33358601695521	2.88001232392906	0.00397659626524986
RPAP3	-0.876279110747969	0.416329147862405	0.412063323578509	-2.1265641968279	0.033456309962609
DKC1	-0.729388072788522	0.482203973559696	0.314977607850576	-2.31568230442127	0.020575621288063
ZC3H15	-0.852224781783426	0.426465083988168	0.345779835721016	-2.4646456899558	0.0137148794728575
TSN	-1.06417140507732	0.345013612889902	0.541630279682288	-1.96475611685068	0.0494424714899828
TMEM127	-1.08821569739835	0.33681694120188	0.379863961516257	-2.86475108892839	0.00417337145460574
PIGG	0.790478654147801	2.20445134354474	0.402362430688409	1.96459359487256	0.0494612939012487
PIK3R4	-0.568935555314967	0.566127729742893	0.278945886123085	-2.03959113081855	0.0413910661615159
APH1A	-1.58132927902238	0.20570148172432	0.548101546511871	-2.88510274982071	0.00391285932268964
HIRA	-1.31503634041553	0.268464566948046	0.519094272390906	-2.53332855005042	0.0112984997046061
NUP133	-0.773143416457066	0.461559910549037	0.390580893718066	-1.9794706522822	0.0477630406982055
POMP	0.745777800202446	2.10808046289078	0.270253814785391	2.7595458765112	0.0057881759550605
DIAPH2	-0.781087113979134	0.457907942500047	0.233248922770434	-3.34872763698844	0.000811835595408817
MRPL3	-0.612584764697479	0.541948248432841	0.309286025100672	-1.98064159057327	0.0476314813118711
DHX9	-0.739134260977991	0.47752715050666	0.271219629376356	-2.725224065373	0.00642578627906942
CHUK	-0.829413669077494	0.436305030469867	0.388382273902555	-2.13556005206765	0.0327152904774027
ACAT2	-0.48536068509454	0.615475164007022	0.186760960352957	-2.59883374007749	0.00935410666922708
SSR3	1.06666078822765	2.90566066608276	0.38380970295701	2.77913971431598	0.00545030772513062
CNNM4	-0.654572101261979	0.519664378751115	0.260757644209416	-2.51027003732358	0.0120638868909456
ANP32E	-0.578698419734633	0.56062759370081	0.283343158510127	-2.04239418653177	0.0411124459530209
ARID4B	-0.661186664053863	0.516238369355644	0.287437176560991	-2.30028235026712	0.0214322289431352
WDR60	-1.03581132817763	0.354938292635548	0.4670410622684	-2.21781640172436	0.0265673533307062
CALM3	0.707299235591159	2.02850533887053	0.33835086504649	2.09043129088491	0.0365790744967439
TMEM185B	-0.541418593039364	0.5819221558454	0.255574127489972	-2.11844054152394	0.0341377754611282
PLK2	0.358788021273473	1.43159330208	0.180542227305462	1.98728035334601	0.0468913376050794
IFI16	-0.673042282343056	0.510154181470675	0.243393796916281	-2.76524007953482	0.00568809153345048
CD99	0.373320732644071	1.45255014537803	0.177569342081407	2.10239407472108	0.0355187698112315
GCLM	-0.275733793300269	0.75901495873666	0.131624874382512	-2.09484563304475	0.0361847170885479
OAT	-0.411350012589011	0.66275491843445	0.209766327122174	-1.96099163403585	0.0498799988192162
EID1	0.506509543018018	1.65948870023766	0.241832698150468	2.09446260531265	0.0362187908668146
AMOTL2	0.643451149015963	1.90303722437988	0.253120657273104	2.5420728436309	0.0110197204770436
NDRG1	0.279119102309392	1.32196478355229	0.139764926584867	1.99706113064	0.045818542696772
G6PD	-0.527351880164826	0.590165731804139	0.194033981459316	-2.71783259921097	0.00657110746849677
CD151	0.583847816578898	1.79292401777693	0.23232928445432	2.51301861472265	0.0119703018590109
CNN3	0.384444903650193	1.46879877027137	0.183576798263257	2.09419113573864	0.0362429570968201
CSNK1G2	-0.600925418155621	0.548303990770297	0.302317736838959	-1.9877279594605	0.0468417849460403
MAN1B1	0.652207098464638	1.91977328524226	0.275679233634038	2.36581874473156	0.0179902496933382
PTPN6	-0.519036005928623	0.595093938581921	0.258849609361324	-2.00516433928285	0.0449454810491352
ZNF22	0.530156479998215	1.69919817834428	0.260706163257535	2.03354026377393	0.0419979700156518
TLK1	-0.897796489836375	0.407466527884202	0.344715885653127	-2.60445348532556	0.00920209107537298
MAPK1	-0.683536716283943	0.504828396541323	0.30473786230291	-2.24303180155706	0.0248947638400777
FAM20B	-0.576465869048125	0.561880621423499	0.256132852744036	-2.25065181163703	0.024407599090276
CD59	0.870772191827943	2.38875471839647	0.249507415134634	3.48996518343183	0.000483083479971021
PLOD1	0.631949021262462	1.88127365074849	0.21988557997944	2.87399028768303	0.00405321427125741
INSIG1	-0.571070058690162	0.564920616944448	0.225051196991	-2.53751175877105	0.0111643617485442
BCL2L13	-0.810648879921505	0.444569500388262	0.40490728329741	-2.00206050461698	0.0452782246092982
MT1E	0.27522184332314	1.31682277080612	0.0988118386733924	2.78531243845026	0.00534761678345313
PNPLA4	0.734326658676886	2.08407822396159	0.349128192611446	2.1033152699133	0.0354382195114899
CLASP1	-0.532331496160765	0.587234238000092	0.267091854381025	-1.99306525986883	0.0462543014854479
POGK	-0.823808720760901	0.438757363796604	0.251639227674069	-3.27376907160089	0.00106123300275545
PANX1	0.508332523139738	1.66251667428009	0.240093280520928	2.11722927870707	0.034240393655681
PXN	0.775513360064329	2.17170670856379	0.246959534265519	3.14024466547031	0.00168806788621902
MMP2	0.273213828065723	1.31418122361215	0.124924218284593	2.18703652356108	0.0287398578292892
FAM53C	-0.988159175834103	0.372261328329481	0.330353352343589	-2.99121885346074	0.0027786627257623
TP53BP1	-0.587384480644252	0.555779036191555	0.294227665360573	-1.99636047114882	0.0458947002085545
TREM1	0.450072558753835	1.56842598439648	0.128319521018337	3.50743639924841	0.000452446493423449
SLC24A3	0.451277787541438	1.57031743613118	0.149068392920453	3.02732040441499	0.00246732280728337
RIMS3	0.357653923132444	1.42997065507179	0.171884022513949	2.08078632266952	0.0374534686179136
SPON2	0.497268058701361	1.64422320799001	0.152315649635417	3.26472072890489	0.00109572052137936
ABLIM3	0.741438895081075	2.09895351656988	0.220179571108778	3.3674281921222	0.000758727826046554
CSGALNACT2	0.567113801191086	1.76317083905477	0.246827029078883	2.2976162833846	0.0215836380550296
PDPN	0.379132767051344	1.46101699778602	0.133850219728345	2.83251508903617	0.00461833864257314
NUP210	-0.272805664318377	0.761240709487379	0.11366011886516	-2.40018809624878	0.0163866490962477
CLEC11A	0.300499442217437	1.35053315243621	0.149285466985169	2.01291825846176	0.0441232294102242
KLF7	0.671462875505275	1.95709821860238	0.269405998584631	2.49238279412083	0.0126889201557027
WWC2	0.950722029663171	2.58757729255238	0.317438056353322	2.9949844091944	0.00274458869965807
HRH1	0.977604457519112	2.65808106286827	0.30956168453089	3.15802796783645	0.00158840318162396
COL5A2	0.243250023306645	1.27538746084871	0.120268630435659	2.02255586037273	0.0431189588911744
FJX1	0.729132451263921	2.07328115478507	0.238227549639147	3.06065546309975	0.00220853072219644
ENC1	0.721832054943462	2.05820049504575	0.2117765000836	3.40846153684906	0.000653302944501864
EDNRA	0.432511847350556	1.54112373341766	0.185198040892469	2.3354018501831	0.0195224378683649
GJC1	0.723559087324777	2.06175814515213	0.248494319167432	2.91177315340257	0.0035938352867003
FOXF2	0.548231595532626	1.73019063405219	0.184343812871551	2.97396254852681	0.00293980953786598
PDGFB	0.442468017365062	1.55654405963719	0.208143829735895	2.12578012966558	0.0335215712740479
PRRG1	0.728509091301638	2.07198915705429	0.321114549553518	2.26868914010457	0.0232872364790973
LOXL2	0.377042266196707	1.45796593074379	0.163004535268782	2.31307837892358	0.0207183302160624
SGPP1	1.00815483226304	2.74053959162903	0.247495774235537	4.07342240641085	4.63272906624702e-05
GALNT2	0.469234512540705	1.59876988638306	0.232027527956971	2.02232259539361	0.0431430358061346
GATA2	0.829545433592891	2.2922765115031	0.29576074902392	2.80478540959402	0.00503500887388032
CHST11	0.482926828832547	1.6208113040177	0.189097129219961	2.55385595130214	0.0106537321771624
EREG	0.233189384935576	1.26262057800253	0.099897032170573	2.33429742474639	0.0195801534954811
NID1	0.300491219173394	1.35052204698828	0.144088287665437	2.08546596008632	0.0370270249216155
FZD2	0.518464500479839	1.67944687894307	0.244993389654883	2.11623873284985	0.0343245085392637
SLC22A3	0.364260151019332	1.43944863948321	0.129199904204004	2.8193531045052	0.00481205505663313
FOXD1	0.816435204398114	2.26242037906249	0.224157827930854	3.64223374188815	0.00027028248064276
FADS3	0.476502927757211	1.61043274365201	0.195192619411174	2.44119336681197	0.0146388141217751
PCTP	0.55474642606048	1.7414993299346	0.270696591527796	2.04932918781697	0.0404299363976633
FABP4	0.150339172913252	1.16222837226836	0.0479284939174875	3.1367389338808	0.0017083817235585
ARHGAP22	0.744585268981224	2.10556800950924	0.327572915406586	2.27303673155346	0.0230239665202348
MMP10	0.24186460620001	1.27362174065476	0.0649149945812527	3.7258665391595	0.000194645377811264
HOXB6	0.539380576225544	1.71494425587307	0.248337981931589	2.17196166301348	0.0298585547003283
GATA6	0.751240009144717	2.1196267442392	0.250818545314285	2.99515336158012	0.0027430688570584
ARHGAP29	0.901884306779258	2.46424212726573	0.286165319566509	3.15161986835252	0.00162367502480685
TFPI2	0.31510267018285	1.37040000295332	0.113441931220094	2.77765608178428	0.00547525365298445
HS3ST3A1	0.467925047770411	1.59667772364668	0.152648660699831	3.06537276924126	0.00217398851876745
CLDN8	-0.288488640345626	0.749395317970953	0.138546421132025	-2.08225256191003	0.0373194064793055
NT5E	0.285575788923042	1.33052791083978	0.108114981719847	2.64140810441092	0.00825622014744082
PDGFC	0.5014769849802	1.65115820646924	0.197466033605443	2.53956073266859	0.0110991773031226
QPCT	0.310263343755423	1.36378421090284	0.140162700886632	2.21359421438641	0.0268567056791796
SRPX	0.335639495033866	1.39883464706399	0.123419192576922	2.71950810911907	0.00653790919178477
ARL14	0.611012610786213	1.84229598335723	0.150825438565541	4.05112437661303	5.09721023054828e-05
CYP39A1	0.446770697695709	1.56325580002849	0.1675434428737	2.66659613788944	0.00766236877627254
RS1	3.19627567952433	24.4413331215571	1.47805117719607	2.16249324031379	0.0305801775675649
FLRT2	0.520696680575713	1.68319989398274	0.227251617962426	2.29127821066518	0.0219473280033319
CDH22	0.948411966948959	2.5816067255759	0.277482148040954	3.41792066136442	0.000631014982253237
PTX3	0.578076220720244	1.78260578990448	0.1653896855813	3.49523743689616	0.00047364020529486
TLL1	0.712261214064942	2.03859575219963	0.240080199000088	2.96676367743548	0.00300952182080956
AKAP2	4.28230244540118	72.4069613057342	1.51141100145916	2.83331432764941	0.00460680618447589
TIMP3	0.353379265552996	1.42387106628741	0.152241566404752	2.32117465616122	0.0202774194255758
MAGEB2	0.201838688880662	1.22365060374146	0.0981903910669406	2.05558493746154	0.0398225408929267
CDH2	0.634417049146801	1.88592242086404	0.175871395788551	3.60727818359704	0.000309425864853045
